# Supplementary material for: BrainXcan identifies brain features associated with behavioral and psychiatric traits using large-scale genetic and imaging data
Source: Dev Cogn Neurosci. 2025 Mar 13;73:101542. doi: 10.1016/j.dcn.2025.101542 (PMC11964658; doi:10.1016/j.dcn.2025.101542)
Supplement: Supplementary file 2 — Supplementary material [file mmc2.xlsx]

## Sheet: Table_S8-twasinf_vc
model	IDP	phenotype	bhat	pval	zscore	nsnp_used	nsnp_total	pval_corrected	z_corrected
ridge	IDP-25367	UKB_1160_Sleep_duration	-0.0832475	1.04e-17	-8.56952	1061871	1071343	9.92558e-09	-5.732
ridge	IDP-25078	UKB_1160_Sleep_duration	-0.0793745	3.11e-16	-8.16913	1061871	1071343	3.89085e-08	-5.49574
ridge	IDP-25366	UKB_1160_Sleep_duration	-0.0753868	6.14e-15	-7.80104	1061871	1071343	1.74019e-07	-5.22514
ridge	IDP-25511	UKB_1160_Sleep_duration	0.0679378	3.02e-12	6.97702	1061871	1071343	2.3765e-06	4.71845
ridge	IDP-25079	UKB_1160_Sleep_duration	-0.0653748	1.78e-11	-6.72311	1061871	1071343	5.79753e-06	-4.53364
ridge	IDP-25685	UKB_1160_Sleep_duration	-0.065057	2.26e-11	-6.68803	1061871	1071343	4.34349e-06	-4.59423
ridge	IDP-25421	UKB_1160_Sleep_duration	0.0930147	2.28e-11	6.68699	1061871	1071343	1.25304e-05	4.36815
ridge	IDP-25501	UKB_1160_Sleep_duration	-0.0944685	2.56e-11	-6.66992	1061871	1071343	1.52097e-05	-4.32563
ridge	IDP-25369	UKB_1160_Sleep_duration	-0.0638566	4.83e-11	-6.57609	1061871	1071343	9.32824e-06	-4.43219
ridge	IDP-25496	UKB_1160_Sleep_duration	0.0928659	5.83e-11	6.54812	1061871	1071343	9.33408e-06	4.43205
ridge	IDP-25085	UKB_1160_Sleep_duration	-0.061619	3.86e-10	-6.25963	1061871	1071343	3.84285e-05	-4.11673
ridge	IDP-25892	UKB_1160_Sleep_duration	-0.0591058	1.22e-09	-6.07778	1061871	1071343	5.93513e-05	-4.01538
ridge	IDP-25084	UKB_1160_Sleep_duration	-0.05978	1.23e-09	-6.07674	1061871	1071343	6.83286e-05	-3.98203
ridge	IDP-25416	UKB_1160_Sleep_duration	-0.0584545	2.3e-09	-5.9752	1061871	1071343	3.73909e-05	-4.12304
ridge	PC-Subcortical_GMvol-1	UKB_1160_Sleep_duration	-0.0440445	3.58e-09	-5.90232	1061871	1071343	6.13304e-05	-4.00763
ridge	IDP-25686	UKB_1160_Sleep_duration	-0.0574679	4.61e-09	-5.86083	1061871	1071343	6.15873e-05	-4.00665
ridge	IDP-25074	UKB_1160_Sleep_duration	0.05602	4.81e-09	5.85358	1061871	1071343	8.58804e-05	3.92737
ridge	IDP-25069	UKB_1160_Sleep_duration	0.055697	7.32e-09	5.78336	1061871	1071343	0.000101598	3.88674
ridge	IDP-25410	UKB_1160_Sleep_duration	-0.0425637	8.13e-09	-5.76572	1061871	1071343	9.75542e-05	-3.8966
ridge	IDP-25700	UKB_1160_Sleep_duration	-0.0553426	1.25e-08	-5.69281	1061871	1071343	0.000121909	-3.84226
ridge	IDP-25497	UKB_1160_Sleep_duration	0.0802266	1.68e-08	5.64243	1061871	1071343	0.00016559	3.76644
ridge	IDP-25417	UKB_1160_Sleep_duration	-0.0538646	3.71e-08	-5.50417	1061871	1071343	0.000189906	-3.73208
ridge	IDP-25419	UKB_1160_Sleep_duration	-0.0533945	5.31e-08	-5.44069	1061871	1071343	0.000224857	-3.68932
ridge	IDP-25420	UKB_1160_Sleep_duration	0.0749164	6.54e-08	5.4033	1061871	1071343	0.000403261	3.53794
ridge	IDP-25357	UKB_1160_Sleep_duration	0.0528728	6.69e-08	5.39933	1061871	1071343	0.000273685	3.63901
ridge	PC-Cerebellum-1	UKB_1160_Sleep_duration	-0.0398189	8.49e-08	-5.35631	1061871	1071343	0.000319047	-3.59932
ridge	IDP-25058	UKB_1160_Sleep_duration	-0.0511282	1.65e-07	-5.23468	1061871	1071343	0.000507374	-3.47683
ridge	IDP-25679	UKB_1160_Sleep_duration	0.0515854	1.66e-07	5.23392	1061871	1071343	0.000419078	3.52777
ridge	IDP-25838	UKB_1160_Sleep_duration	0.0747202	1.69e-07	5.23046	1061871	1071343	0.000561966	3.44934
ridge	IDP-25075	UKB_1160_Sleep_duration	0.0501069	1.91e-07	5.20784	1061871	1071343	0.000457671	3.50438
ridge	IDP-25411	UKB_1160_Sleep_duration	-0.037928	2.87e-07	-5.1319	1061871	1071343	0.00048139	-3.4909
ridge	IDP-25661	UKB_1160_Sleep_duration	-0.0380397	3.57e-07	-5.0908	1061871	1071343	0.000594314	-3.4342
ridge	IDP-25878	UKB_1160_Sleep_duration	-0.0478967	3.75e-07	-5.0814	1061871	1071343	0.000855017	-3.33434
ridge	IDP-25355	UKB_1160_Sleep_duration	0.0502416	3.8e-07	5.07886	1061871	1071343	0.000635478	3.416
ridge	IDP-25512	UKB_1160_Sleep_duration	0.0492588	5.29e-07	5.01536	1061871	1071343	0.000582772	3.43951
ridge	IDP-25346	UKB_1160_Sleep_duration	-0.0370512	6.49e-07	-4.97604	1061871	1071343	0.000771942	-3.36266
ridge	IDP-25835	UKB_1160_Sleep_duration	0.0475757	6.83e-07	4.9662	1061871	1071343	0.00114353	3.2526
ridge	IDP-25418	UKB_1160_Sleep_duration	-0.0472537	8.51e-07	-4.92321	1061871	1071343	0.0010485	-3.27718
ridge	IDP-25387	UKB_1160_Sleep_duration	-0.0689022	9.54e-07	-4.90089	1061871	1071343	0.00104922	-3.27699
ridge	IDP-25885	UKB_1160_Sleep_duration	0.0680155	1.09e-06	4.87417	1061871	1071343	0.00138355	3.19806
ridge	IDP-25507	UKB_1160_Sleep_duration	-0.0698297	1.15e-06	-4.86392	1061871	1071343	0.00111591	-3.25955
ridge	IDP-25004	UKB_1160_Sleep_duration	0.0466039	1.25e-06	4.84745	1061871	1071343	0.00129796	3.21643
ridge	IDP-25652	UKB_1160_Sleep_duration	-0.0472341	1.26e-06	-4.84589	1061871	1071343	0.00114235	-3.2529
ridge	IDP-25490	UKB_1160_Sleep_duration	-0.0473613	1.35e-06	-4.83222	1061871	1071343	0.00122041	-3.23407
ridge	IDP-25062	UKB_1160_Sleep_duration	0.0692246	1.4e-06	4.82521	1061871	1071343	0.00142611	3.18931
ridge	IDP-25368	UKB_1160_Sleep_duration	-0.0464408	1.6e-06	-4.79875	1061871	1071343	0.00126898	-3.22291
ridge	IDP-25500	UKB_1160_Sleep_duration	-0.0688936	1.69e-06	-4.7868	1061871	1071343	0.00192073	-3.10222
ridge	PC-Subcortical_vol-1	UKB_1160_Sleep_duration	-0.0359631	1.83e-06	-4.77131	1061871	1071343	0.00118098	-3.24343
ridge	IDP-25834	UKB_1160_Sleep_duration	0.044057	3.17e-06	4.65977	1061871	1071343	0.00257613	3.01425
ridge	IDP-25445	UKB_1160_Sleep_duration	0.0448456	4.06e-06	4.60847	1061871	1071343	0.00199796	3.09054
ridge	IDP-25086	UKB_1160_Sleep_duration	-0.0443082	4.21e-06	-4.60085	1061871	1071343	0.00229123	-3.04963
ridge	IDP-25653	UKB_1160_Sleep_duration	-0.0647741	4.21e-06	-4.60078	1061871	1071343	0.00219251	-3.06283
ridge	IDP-25356	UKB_1160_Sleep_duration	0.0447206	5.2e-06	4.55673	1061871	1071343	0.00233054	3.04452
ridge	IDP-25701	UKB_1160_Sleep_duration	-0.0440224	6.23e-06	-4.5184	1061871	1071343	0.00204576	-3.08351
ridge	IDP-25698	UKB_1160_Sleep_duration	-0.0442962	6.97e-06	-4.49447	1061871	1071343	0.002586	-3.01309
ridge	IDP-25061	UKB_1160_Sleep_duration	-0.0441487	7.72e-06	-4.47283	1061871	1071343	0.00244661	-3.02987
ridge	IDP-25397	UKB_1160_Sleep_duration	0.0626697	8.37e-06	4.45557	1061871	1071343	0.00317151	2.95061
ridge	IDP-25850	UKB_1160_Sleep_duration	-0.0425563	8.87e-06	-4.44309	1061871	1071343	0.00358379	-2.91265
ridge	IDP-25383	UKB_1160_Sleep_duration	0.0634092	9.05e-06	4.43865	1061871	1071343	0.00317037	2.95072
ridge	IDP-25409	UKB_1160_Sleep_duration	0.0425314	1.29e-05	4.36153	1061871	1071343	0.00437053	2.8501
ridge	IDP-25801	UKB_1160_Sleep_duration	-0.062423	1.31e-05	-4.35915	1061871	1071343	0.00369108	-2.90342
ridge	IDP-25068	UKB_1160_Sleep_duration	0.0403352	3.08e-05	4.16772	1061871	1071343	0.00559007	2.7709
ridge	IDP-25491	UKB_1160_Sleep_duration	-0.0586631	3.88e-05	-4.11442	1061871	1071343	0.00654938	-2.71893
ridge	IDP-25382	UKB_1160_Sleep_duration	0.057969	5.74e-05	4.02329	1061871	1071343	0.00804727	2.65008
ridge	IDP-25884	UKB_1160_Sleep_duration	0.0557646	7.14e-05	3.97153	1061871	1071343	0.00939247	2.59743
ridge	IDP-25099	UKB_1160_Sleep_duration	-0.038394	7.62e-05	-3.95594	1061871	1071343	0.00783437	-2.65913
ridge	IDP-25080	UKB_1160_Sleep_duration	0.0371722	0.000162042	3.77185	1061871	1071343	0.0110656	2.54062
ridge	IDP-25386	UKB_1160_Sleep_duration	-0.0527562	0.000167331	-3.76383	1061871	1071343	0.0137036	-2.46494
ridge	IDP-25354	UKB_1160_Sleep_duration	0.0366927	0.000203246	3.71495	1061871	1071343	0.012925	2.48583
ridge	IDP-25699	UKB_1160_Sleep_duration	-0.0358353	0.000272013	-3.64059	1061871	1071343	0.0150828	-2.43039
ridge	IDP-25877	UKB_1160_Sleep_duration	0.0352965	0.000306423	3.60981	1061871	1071343	0.0155013	2.42045
ridge	PC-OD-TBSS-1	UKB_1160_Sleep_duration	-0.0261205	0.000376371	-3.55612	1061871	1071343	0.0183178	-2.35913
ridge	IDP-25499	UKB_1160_Sleep_duration	-0.0344597	0.000406008	-3.53615	1061871	1071343	0.018869	-2.34811
ridge	IDP-25666	UKB_1160_Sleep_duration	0.0342968	0.000529599	3.46532	1061871	1071343	0.021441	2.30013
ridge	IDP-25353	UKB_1160_Sleep_duration	0.049708	0.000538901	3.46064	1061871	1071343	0.0228594	2.27578
ridge	IDP-25886	UKB_1160_Sleep_duration	-0.033531	0.000588634	-3.4368	1061871	1071343	0.0211937	-2.30452
ridge	IDP-25687	UKB_1160_Sleep_duration	0.0492523	0.000595314	3.43374	1061871	1071343	0.0218274	2.29336
ridge	IDP-25438	UKB_1160_Sleep_duration	-0.047931	0.000685252	-3.39541	1061871	1071343	0.0231181	-2.27148
ridge	IDP-25845	UKB_1160_Sleep_duration	0.048111	0.000766841	3.36449	1061871	1071343	0.0244016	2.25075
ridge	IDP-25370	UKB_1160_Sleep_duration	-0.0323378	0.000800005	-3.35279	1061871	1071343	0.0248535	-2.24367
ridge	IDP-25695	UKB_1160_Sleep_duration	-0.032322	0.000849115	-3.33627	1061871	1071343	0.0248267	-2.24409
ridge	IDP-25656	UKB_1160_Sleep_duration	0.0474306	0.0010205	3.28481	1061871	1071343	0.0221254	2.28821
ridge	IDP-25851	UKB_1160_Sleep_duration	-0.0310817	0.00112546	-3.25713	1061871	1071343	0.0285967	-2.189
ridge	IDP-25065	UKB_1160_Sleep_duration	0.0466346	0.00124334	3.22875	1061871	1071343	0.0305243	2.16322
ridge	IDP-25025	UKB_1160_Sleep_duration	-0.0239239	0.00130792	-3.21424	1061871	1071343	0.0303034	-2.1661
ridge	IDP-25680	UKB_1160_Sleep_duration	0.0460365	0.00132489	3.21053	1061871	1071343	0.0328545	2.13386
ridge	IDP-25066	UKB_1160_Sleep_duration	0.0305393	0.0015596	3.16336	1061871	1071343	0.0361133	2.09565
ridge	IDP-25344	UKB_1160_Sleep_duration	0.0304614	0.00186677	3.11065	1061871	1071343	0.0411066	2.04245
ridge	IDP-25431	UKB_1160_Sleep_duration	0.029707	0.00196486	3.09549	1061871	1071343	0.0387703	2.06662
ridge	IDP-25860	UKB_1160_Sleep_duration	-0.0432434	0.00228976	-3.04982	1061871	1071343	0.0456365	-1.99874
ridge	IDP-25442	UKB_1160_Sleep_duration	0.0423734	0.00231143	3.04699	1061871	1071343	0.0475493	1.98137
ridge	IDP-25903	UKB_1160_Sleep_duration	0.022625	0.00233969	3.04334	1061871	1071343	0.0373703	2.0817
ridge	IDP-25453	UKB_1160_Sleep_duration	-0.0414255	0.00243759	-3.03098	1061871	1071343	0.0512318	-1.94953
ridge	IDP-25905	UKB_1160_Sleep_duration	0.0224332	0.00249824	3.02355	1061871	1071343	0.0400007	2.05374
ridge	IDP-25881	UKB_1160_Sleep_duration	0.0297155	0.00260901	3.0104	1061871	1071343	0.0421095	2.03244
ridge	IDP-25887	UKB_1160_Sleep_duration	-0.0223148	0.00292143	-2.97589	1061871	1071343	0.0437942	-2.01605
ridge	IDP-25783	UKB_1160_Sleep_duration	0.0407555	0.00295957	2.97191	1061871	1071343	0.047451	1.98225
ridge	IDP-25064	UKB_1160_Sleep_duration	0.0427544	0.00296776	2.97106	1061871	1071343	0.047735	1.97972
ridge	IDP-25424	UKB_1160_Sleep_duration	0.0216773	0.00306391	2.96125	1061871	1071343	0.0435035	2.01884
ridge	IDP-25413	UKB_1160_Sleep_duration	-0.0410576	0.00358636	-2.91242	1061871	1071343	0.0516415	-1.94611
ridge	IDP-25404	UKB_1160_Sleep_duration	-0.0278534	0.00389233	-2.88676	1061871	1071343	0.0627445	-1.861
ridge	IDP-25694	UKB_1160_Sleep_duration	-0.0272902	0.00482269	-2.81864	1061871	1071343	0.0597394	-1.88271
ridge	IDP-25381	UKB_1160_Sleep_duration	0.0272425	0.00504757	2.80398	1061871	1071343	0.0565216	1.90699
ridge	IDP-25893	UKB_1160_Sleep_duration	-0.0267231	0.00568102	-2.76565	1061871	1071343	0.0613903	-1.87067
ridge	IDP-25380	UKB_1160_Sleep_duration	0.0267576	0.00571343	2.76379	1061871	1071343	0.0621497	1.86523
ridge	IDP-25088	UKB_1160_Sleep_duration	-0.0255871	0.00620409	-2.7368	1061871	1071343	0.0656326	-1.84092
ridge	IDP-25846	UKB_1160_Sleep_duration	0.0387456	0.00630924	2.73126	1061871	1071343	0.071513	1.80221
ridge	IDP-25059	UKB_1160_Sleep_duration	-0.0259465	0.0066499	-2.71389	1061871	1071343	0.0740375	-1.78638
ridge	IDP-25077	UKB_1160_Sleep_duration	0.0375804	0.00714831	2.68985	1061871	1071343	0.0808973	1.7455
ridge	IDP-25423	UKB_1160_Sleep_duration	0.0372204	0.007172	2.68875	1061871	1071343	0.073162	1.79182
ridge	IDP-25425	UKB_1160_Sleep_duration	0.0194128	0.0075458	2.67174	1061871	1071343	0.0742009	1.78537
ridge	IDP-25663	UKB_1160_Sleep_duration	-0.0257644	0.00798033	-2.6529	1061871	1071343	0.082354	-1.73719
ridge	IDP-25674	UKB_1160_Sleep_duration	-0.0261415	0.0082672	-2.64096	1061871	1071343	0.0813618	-1.74284
ridge	IDP-25018	UKB_1160_Sleep_duration	0.0367688	0.0084847	2.63215	1061871	1071343	0.0765586	1.77101
ridge	IDP-25503	UKB_1160_Sleep_duration	-0.0359919	0.00863913	-2.62601	1061871	1071343	0.0943754	-1.67276
ridge	IDP-25880	UKB_1160_Sleep_duration	0.0257446	0.00881529	2.61914	1061871	1071343	0.0770112	1.7683
ridge	IDP-25394	UKB_1160_Sleep_duration	-0.0249698	0.00918047	-2.60526	1061871	1071343	0.0771	-1.76777
ridge	IDP-25011	UKB_1160_Sleep_duration	-0.0248379	0.00928033	-2.60155	1061871	1071343	0.0808607	-1.74571
ridge	IDP-25414	UKB_1160_Sleep_duration	0.0252545	0.00953522	2.59224	1061871	1071343	0.0823935	1.73696
ridge	IDP-25796	UKB_1160_Sleep_duration	-0.0358657	0.00959242	-2.59019	1061871	1071343	0.0868312	-1.71236
ridge	IDP-25904	UKB_1160_Sleep_duration	0.0246723	0.0100261	2.57493	1061871	1071343	0.0823006	1.73749
ridge	IDP-25879	UKB_1160_Sleep_duration	-0.0240466	0.0100441	-2.57431	1061871	1071343	0.0910805	-1.68973
ridge	IDP-25456	UKB_1160_Sleep_duration	-0.0361219	0.0108675	-2.54693	1061871	1071343	0.0964145	-1.66249
ridge	IDP-25081	UKB_1160_Sleep_duration	0.0355603	0.0114381	2.52902	1061871	1071343	0.0930207	1.67967
ridge	IDP-25395	UKB_1160_Sleep_duration	0.0243545	0.0114714	2.528	1061871	1071343	0.0906858	1.69179
ridge	IDP-25856	UKB_1160_Sleep_duration	-0.0248393	0.0116075	-2.52386	1061871	1071343	0.0901486	-1.69461
ridge	IDP-25441	UKB_1160_Sleep_duration	-0.0359653	0.0118869	-2.51548	1061871	1071343	0.0983478	-1.65292
ridge	IDP-25873	UKB_1160_Sleep_duration	-0.03587	0.0120825	-2.50973	1061871	1071343	0.0955408	-1.66687
ridge	IDP-25894	UKB_1160_Sleep_duration	-0.0236546	0.012421	-2.49995	1061871	1071343	0.0897221	-1.69687
ridge	IDP-25422	UKB_1160_Sleep_duration	0.0338429	0.0134133	2.4726	1061871	1071343	0.0940971	1.67417
ridge	IDP-25427	UKB_1160_Sleep_duration	0.0235598	0.0135778	2.46824	1061871	1071343	0.101728	1.63654
ridge	IDP-25371	UKB_1160_Sleep_duration	-0.0240374	0.0139315	-2.45902	1061871	1071343	0.0969762	-1.65969
ridge	IDP-25667	UKB_1160_Sleep_duration	0.0243423	0.0139608	2.45827	1061871	1071343	0.100052	1.6446
ridge	IDP-25472	UKB_1160_Sleep_duration	-0.0353342	0.0140955	-2.45482	1061871	1071343	0.108267	-1.60603
ridge	IDP-25067	UKB_1160_Sleep_duration	0.0337385	0.0142176	2.45172	1061871	1071343	0.105582	1.61838
ridge	IDP-25909	UKB_1160_Sleep_duration	0.0241732	0.0142703	2.45039	1061871	1071343	0.100563	1.64213
ridge	IDP-25361	UKB_1160_Sleep_duration	-0.0231478	0.0149072	-2.43463	1061871	1071343	0.10379	-1.62675
ridge	IDP-25902	UKB_1160_Sleep_duration	-0.0180566	0.0150995	-2.42998	1061871	1071343	0.100776	-1.6411
ridge	IDP-25010	UKB_1160_Sleep_duration	-0.0187691	0.0153287	-2.42452	1061871	1071343	0.108263	-1.60605
ridge	IDP-25430	UKB_1160_Sleep_duration	0.0319453	0.0160836	2.40701	1061871	1071343	0.109467	1.60059
ridge	PC-FA-TBSS-1	UKB_1160_Sleep_duration	0.0173146	0.0165901	2.39567	1061871	1071343	0.103989	1.62582
ridge	IDP-25919	UKB_1160_Sleep_duration	-0.033977	0.0166742	-2.39381	1061871	1071343	0.119193	-1.55817
ridge	IDP-25875	UKB_1160_Sleep_duration	0.0327111	0.0175434	2.37512	1061871	1071343	0.115323	1.57471
ridge	IDP-25883	UKB_1160_Sleep_duration	-0.0232371	0.0185046	-2.35536	1061871	1071343	0.118976	-1.55909
ridge	IDP-25102	UKB_1160_Sleep_duration	0.0225801	0.0186661	2.35213	1061871	1071343	0.112927	1.58517
ridge	IDP-25829	UKB_1160_Sleep_duration	0.0169251	0.0189687	2.34614	1061871	1071343	0.12104	1.55042
ridge	IDP-25405	UKB_1160_Sleep_duration	-0.0223736	0.0192492	-2.34067	1061871	1071343	0.130523	-1.51204
ridge	IDP-25098	UKB_1160_Sleep_duration	-0.0231472	0.0194495	-2.3368	1061871	1071343	0.118888	-1.55946
ridge	IDP-25847	UKB_1160_Sleep_duration	0.0335459	0.020641	2.31449	1061871	1071343	0.12931	1.51683
ridge	IDP-25784	UKB_1160_Sleep_duration	-0.0172472	0.0210275	-2.30749	1061871	1071343	0.123565	-1.53998
ridge	IDP-25514	UKB_1160_Sleep_duration	-0.0317646	0.0215566	-2.29809	1061871	1071343	0.126197	-1.52927
ridge	IDP-25087	UKB_1160_Sleep_duration	-0.0312036	0.0231964	-2.27018	1061871	1071343	0.139803	-1.47652
ridge	IDP-25664	UKB_1160_Sleep_duration	0.0306013	0.0236639	2.26254	1061871	1071343	0.141899	1.46876
ridge	IDP-25092	UKB_1160_Sleep_duration	0.0220421	0.0245719	2.24807	1061871	1071343	0.126587	1.5277
ridge	IDP-25509	UKB_1160_Sleep_duration	0.0219927	0.024622	2.24728	1061871	1071343	0.134049	1.49832
ridge	IDP-25785	UKB_1160_Sleep_duration	-0.0163649	0.0248805	-2.24325	1061871	1071343	0.130243	-1.51315
ridge	IDP-25920	UKB_1160_Sleep_duration	0.0212377	0.0266157	2.21711	1061871	1071343	0.137918	1.48359
ridge	IDP-25012	UKB_1160_Sleep_duration	-0.0210927	0.026941	-2.21237	1061871	1071343	0.139357	-1.47819
ridge	IDP-25345	UKB_1160_Sleep_duration	0.0307414	0.0290357	2.183	1061871	1071343	0.145948	1.454
ridge	IDP-25017	UKB_1160_Sleep_duration	0.0298469	0.0292528	2.18006	1061871	1071343	0.14822	1.44585
ridge	PC-OD-ProbTrack-1	UKB_1160_Sleep_duration	-0.0161289	0.0299218	-2.17112	1061871	1071343	0.147826	-1.44725
ridge	IDP-25874	UKB_1160_Sleep_duration	0.0298096	0.0308044	2.15959	1061871	1071343	0.148258	1.44571
ridge	IDP-25435	UKB_1160_Sleep_duration	0.0207661	0.0330991	2.13088	1061871	1071343	0.15603	1.41855
ridge	IDP-25364	UKB_1160_Sleep_duration	0.0212564	0.0342922	2.11662	1061871	1071343	0.156019	1.41859
ridge	IDP-25015	UKB_1160_Sleep_duration	-0.0200557	0.0353728	-2.10406	1061871	1071343	0.168236	-1.3779
ridge	IDP-25789	UKB_1160_Sleep_duration	0.0288592	0.0370707	2.08499	1061871	1071343	0.15664	1.41646
ridge	IDP-25008	UKB_1160_Sleep_duration	-0.0155048	0.0384269	-2.07027	1061871	1071343	0.177041	-1.34992
ridge	IDP-25452	UKB_1160_Sleep_duration	-0.0194408	0.0422928	-2.03063	1061871	1071343	0.182118	-1.33426
ridge	IDP-25888	UKB_1160_Sleep_duration	0.0283898	0.0448154	2.00638	1061871	1071343	0.188199	1.31593
ridge	IDP-25358	UKB_1160_Sleep_duration	0.0200969	0.0461535	1.99399	1061871	1071343	0.169976	1.37228
ridge	IDP-25006	UKB_1160_Sleep_duration	-0.0203648	0.0471542	-1.98491	1061871	1071343	0.182307	-1.33369
ridge	IDP-25869	UKB_1160_Sleep_duration	-0.0285438	0.0496742	-1.96276	1061871	1071343	0.20461	-1.26853
ridge	IDP-25415	UKB_1160_Sleep_duration	0.0191095	0.0512241	1.9496	1061871	1071343	0.188109	1.31619
ridge	IDP-25016	UKB_1160_Sleep_duration	-0.0184042	0.051948	-1.94356	1061871	1071343	0.200978	-1.27877
ridge	IDP-25676	UKB_1160_Sleep_duration	-0.0182484	0.0576872	-1.89807	1061871	1071343	0.204214	-1.26964
ridge	IDP-25101	UKB_1160_Sleep_duration	0.0186495	0.0615014	1.86987	1061871	1071343	0.218216	1.23129
ridge	IDP-25672	UKB_1160_Sleep_duration	-0.0176191	0.0717036	-1.801	1061871	1071343	0.224611	-1.21436
ridge	IDP-25408	UKB_1160_Sleep_duration	0.0182683	0.072116	1.79839	1061871	1071343	0.227819	1.206
ridge	IDP-25673	UKB_1160_Sleep_duration	-0.0177115	0.074982	-1.78057	1061871	1071343	0.231678	-1.19605
ridge	IDP-25660	UKB_1160_Sleep_duration	0.0163713	0.0768272	1.7694	1061871	1071343	0.227035	1.20803
ridge	IDP-25089	UKB_1160_Sleep_duration	-0.0162243	0.0776993	-1.76419	1061871	1071343	0.236845	-1.18291
ridge	IDP-25899	UKB_1160_Sleep_duration	-0.0165559	0.0783403	-1.7604	1061871	1071343	0.23594	-1.1852
ridge	IDP-25360	UKB_1160_Sleep_duration	-0.0167483	0.0802033	-1.74951	1061871	1071343	0.249003	-1.15278
ridge	IDP-25900	UKB_1160_Sleep_duration	-0.012899	0.0808681	-1.74567	1061871	1071343	0.239846	-1.17537
ridge	IDP-25014	UKB_1160_Sleep_duration	0.0129219	0.0816647	1.74111	1061871	1071343	0.240637	1.1734
ridge	IDP-25083	UKB_1160_Sleep_duration	0.0245434	0.0836089	1.73012	1061871	1071343	0.259904	1.12662
ridge	IDP-25675	UKB_1160_Sleep_duration	0.016854	0.0854505	1.7199	1061871	1071343	0.249485	1.1516
ridge	IDP-25403	UKB_1160_Sleep_duration	-0.0225863	0.0898311	-1.69629	1061871	1071343	0.253262	-1.14246
ridge	IDP-25868	UKB_1160_Sleep_duration	-0.0250055	0.0929546	-1.68001	1061871	1071343	0.271317	-1.10003
ridge	IDP-25019	UKB_1160_Sleep_duration	-0.0240727	0.0945312	-1.67196	1061871	1071343	0.26848	-1.10657
ridge	IDP-25400	UKB_1160_Sleep_duration	-0.0232461	0.0958294	-1.66542	1061871	1071343	0.26647	-1.11123
ridge	IDP-25376	UKB_1160_Sleep_duration	-0.0157704	0.0961177	-1.66397	1061871	1071343	0.264176	-1.11657
ridge	IDP-25670	UKB_1160_Sleep_duration	0.0162019	0.0968158	1.66049	1061871	1071343	0.260774	1.12456
ridge	IDP-25375	UKB_1160_Sleep_duration	0.0160326	0.0977886	1.65567	1061871	1071343	0.278412	1.08389
ridge	IDP-25073	UKB_1160_Sleep_duration	-0.0158599	0.098289	-1.65321	1061871	1071343	0.278455	-1.0838
ridge	IDP-25094	UKB_1160_Sleep_duration	-0.0149423	0.102304	-1.63378	1061871	1071343	0.271238	-1.10022
ridge	IDP-25870	UKB_1160_Sleep_duration	0.0216262	0.107009	1.61178	1061871	1071343	0.287968	1.06259
ridge	IDP-25426	UKB_1160_Sleep_duration	0.0153022	0.107683	1.60869	1061871	1071343	0.289465	1.0593
ridge	IDP-25372	UKB_1160_Sleep_duration	0.0147024	0.108893	1.60319	1061871	1071343	0.283326	1.07288
ridge	IDP-25095	UKB_1160_Sleep_duration	-0.0149456	0.111023	-1.59361	1061871	1071343	0.291169	-1.05556
ridge	IDP-25447	UKB_1160_Sleep_duration	-0.0222872	0.114493	-1.57832	1061871	1071343	0.301786	-1.03261
ridge	PC-FA-ProbTrack-1	UKB_1160_Sleep_duration	0.011117	0.115106	1.57565	1061871	1071343	0.281985	1.07587
ridge	IDP-25379	UKB_1160_Sleep_duration	-0.015368	0.116039	-1.57162	1061871	1071343	0.295797	-1.04549
ridge	IDP-25390	UKB_1160_Sleep_duration	0.0148594	0.117139	1.56689	1061871	1071343	0.293742	1.04995
ridge	IDP-25428	UKB_1160_Sleep_duration	-0.0152543	0.134076	-1.49822	1061871	1071343	0.314074	-1.00671
ridge	IDP-25662	UKB_1160_Sleep_duration	-0.0146931	0.134272	-1.49747	1061871	1071343	0.321904	-0.990553
ridge	IDP-25359	UKB_1160_Sleep_duration	0.015155	0.134723	1.49573	1061871	1071343	0.308295	1.01881
ridge	IDP-25668	UKB_1160_Sleep_duration	0.0224322	0.134734	1.49569	1061871	1071343	0.323771	0.986738
ridge	IDP-25908	UKB_1160_Sleep_duration	0.0142104	0.139328	1.4783	1061871	1071343	0.322913	0.98849
ridge	IDP-25434	UKB_1160_Sleep_duration	0.0148571	0.142455	1.46671	1061871	1071343	0.329038	0.976053
ridge	IDP-25669	UKB_1160_Sleep_duration	0.0139348	0.146636	1.45152	1061871	1071343	0.326166	0.981866
ridge	IDP-25913	UKB_1160_Sleep_duration	0.0139521	0.151137	1.43553	1061871	1071343	0.334261	0.965566
ridge	IDP-25916	UKB_1160_Sleep_duration	0.0143574	0.153598	1.42694	1061871	1071343	0.333918	0.966251
ridge	IDP-25654	UKB_1160_Sleep_duration	-0.0200372	0.154098	-1.4252	1061871	1071343	0.34357	-0.947135
ridge	IDP-25385	UKB_1160_Sleep_duration	-0.014169	0.157787	-1.41255	1061871	1071343	0.342203	-0.949821
ridge	IDP-25714	UKB_1160_Sleep_duration	-0.0197872	0.162056	-1.39819	1061871	1071343	0.360852	-0.913742
ridge	IDP-25797	UKB_1160_Sleep_duration	-0.0175521	0.163408	-1.3937	1061871	1071343	0.352335	-0.93007
ridge	IDP-25486	UKB_1160_Sleep_duration	0.0194341	0.165367	1.38725	1061871	1071343	0.357751	0.919659
ridge	IDP-25495	UKB_1160_Sleep_duration	0.0197147	0.166538	1.38341	1061871	1071343	0.360194	0.914996
ridge	IDP-25896	UKB_1160_Sleep_duration	-0.0130578	0.173986	-1.35951	1061871	1071343	0.357382	-0.920365
ridge	IDP-25890	UKB_1160_Sleep_duration	0.0131072	0.176306	1.35222	1061871	1071343	0.385276	0.868217
ridge	IDP-25433	UKB_1160_Sleep_duration	-0.0132808	0.183953	-1.32868	1061871	1071343	0.37626	-0.884809
ridge	IDP-25056	UKB_1160_Sleep_duration	0.0127762	0.186617	1.32065	1061871	1071343	0.380419	0.877124
ridge	IDP-25093	UKB_1160_Sleep_duration	0.0185069	0.191908	1.30495	1061871	1071343	0.382382	0.873515
ridge	IDP-25651	UKB_1160_Sleep_duration	0.018534	0.19359	1.30003	1061871	1071343	0.390038	0.859549
ridge	IDP-25377	UKB_1160_Sleep_duration	-0.0122695	0.198711	-1.28523	1061871	1071343	0.385985	-0.866922
ridge	IDP-25895	UKB_1160_Sleep_duration	-0.011899	0.215005	-1.23992	1061871	1071343	0.412892	-0.818815
ridge	IDP-25412	UKB_1160_Sleep_duration	0.0121024	0.218536	1.23043	1061871	1071343	0.41905	0.808071
ridge	IDP-25657	UKB_1160_Sleep_duration	0.0170093	0.248736	1.15343	1061871	1071343	0.432199	0.785435
ridge	IDP-25650	UKB_1160_Sleep_duration	0.0164673	0.25277	1.14365	1061871	1071343	0.453747	0.749183
ridge	IDP-25103	UKB_1160_Sleep_duration	0.0105167	0.255358	1.13743	1061871	1071343	0.445143	0.763538
ridge	IDP-25658	UKB_1160_Sleep_duration	0.0164096	0.261753	1.12226	1061871	1071343	0.462744	0.734335
ridge	IDP-25912	UKB_1160_Sleep_duration	0.0105	0.277534	1.08588	1061871	1071343	0.470448	0.72175
ridge	IDP-25513	UKB_1160_Sleep_duration	0.0159304	0.281662	1.07659	1061871	1071343	0.471858	0.719459
ridge	IDP-25502	UKB_1160_Sleep_duration	-0.0157697	0.285968	-1.06701	1061871	1071343	0.485638	-0.697264
ridge	PC-Cortical-1	UKB_1160_Sleep_duration	-0.0113424	0.290889	-1.05617	1061871	1071343	0.476965	-0.711193
ridge	IDP-25384	UKB_1160_Sleep_duration	-0.0102775	0.296262	-1.04448	1061871	1071343	0.480063	-0.706201
ridge	IDP-25655	UKB_1160_Sleep_duration	-0.0106861	0.299779	-1.03691	1061871	1071343	0.493618	-0.684566
ridge	IDP-25070	UKB_1160_Sleep_duration	0.0139366	0.300311	1.03577	1061871	1071343	0.491336	0.688186
ridge	IDP-25020	UKB_1160_Sleep_duration	-0.0132861	0.308053	-1.01932	1061871	1071343	0.501113	-0.672739
ridge	IDP-25848	UKB_1160_Sleep_duration	0.0148859	0.309321	1.01665	1061871	1071343	0.49849	0.676868
ridge	IDP-25443	UKB_1160_Sleep_duration	0.00916313	0.31848	0.997586	1061871	1071343	0.506174	0.664808
ridge	IDP-25871	UKB_1160_Sleep_duration	-0.00989147	0.32195	-0.990458	1061871	1071343	0.512783	-0.65451
ridge	IDP-25097	UKB_1160_Sleep_duration	0.00953051	0.324665	0.984917	1061871	1071343	0.510055	0.658752
ridge	IDP-25882	UKB_1160_Sleep_duration	0.00935732	0.326775	0.98063	1061871	1071343	0.522663	0.639245
ridge	IDP-25396	UKB_1160_Sleep_duration	0.010085	0.330769	0.972566	1061871	1071343	0.509032	0.660346
ridge	IDP-25446	UKB_1160_Sleep_duration	-0.0138626	0.331514	-0.971069	1061871	1071343	0.528267	-0.630654
ridge	IDP-25811	UKB_1160_Sleep_duration	0.0139809	0.334426	0.965237	1061871	1071343	0.516167	0.649265
ridge	IDP-25378	UKB_1160_Sleep_duration	-0.00992585	0.335094	-0.963905	1061871	1071343	0.525342	-0.635132
ridge	IDP-25487	UKB_1160_Sleep_duration	0.0132377	0.336391	0.961321	1061871	1071343	0.523226	0.63838
ridge	IDP-25853	UKB_1160_Sleep_duration	-0.00938314	0.359051	-0.917175	1061871	1071343	0.539973	-0.612854
ridge	IDP-25072	UKB_1160_Sleep_duration	-0.00897377	0.370467	-0.895599	1061871	1071343	0.549684	-0.598234
ridge	IDP-25401	UKB_1160_Sleep_duration	-0.0120795	0.384557	-0.869531	1061871	1071343	0.567598	-0.571593
ridge	IDP-25363	UKB_1160_Sleep_duration	-0.00827063	0.395098	-0.850409	1061871	1071343	0.567511	-0.571722
ridge	IDP-25794	UKB_1160_Sleep_duration	0.012168	0.398301	0.844659	1061871	1071343	0.575911	0.559368
ridge	IDP-25393	UKB_1160_Sleep_duration	0.00821506	0.400649	0.840463	1061871	1071343	0.5702	0.567756
ridge	IDP-25665	UKB_1160_Sleep_duration	0.0080901	0.410958	0.822209	1061871	1071343	0.589105	0.540133
ridge	IDP-25836	UKB_1160_Sleep_duration	0.0116483	0.412947	0.818719	1061871	1071343	0.590493	0.538122
ridge	IDP-25897	UKB_1160_Sleep_duration	-0.00735198	0.421114	-0.804489	1061871	1071343	0.593042	-0.534433
ridge	IDP-25091	UKB_1160_Sleep_duration	-0.00560451	0.434809	-0.780989	1061871	1071343	0.599778	-0.52472
ridge	IDP-25891	UKB_1160_Sleep_duration	0.00697586	0.440061	0.77209	1061871	1071343	0.610266	0.509694
ridge	IDP-25840	UKB_1160_Sleep_duration	-0.0104729	0.442866	-0.767363	1061871	1071343	0.617421	-0.499509
ridge	PC-ISOVF-ProbTrack-1	UKB_1160_Sleep_duration	0.00787463	0.445301	0.763273	1061871	1071343	0.616132	0.50134
ridge	IDP-25013	UKB_1160_Sleep_duration	0.00732939	0.448403	0.758081	1061871	1071343	0.61178	0.507535
ridge	IDP-25844	UKB_1160_Sleep_duration	0.0101504	0.449317	0.756554	1061871	1071343	0.615176	0.502699
ridge	IDP-25071	UKB_1160_Sleep_duration	-0.0112974	0.45711	-0.743614	1061871	1071343	0.618646	-0.497771
ridge	PC-ICVF-TBSS-1	UKB_1160_Sleep_duration	-0.00455689	0.483926	-0.700002	1061871	1071343	0.640181	-0.467446
ridge	IDP-25402	UKB_1160_Sleep_duration	-0.00594267	0.493458	-0.68482	1061871	1071343	0.640518	-0.466975
ridge	IDP-25906	UKB_1160_Sleep_duration	0.00664813	0.505193	0.666342	1061871	1071343	0.652435	0.450382
ridge	IDP-25867	UKB_1160_Sleep_duration	0.00815796	0.506645	0.664071	1061871	1071343	0.661406	0.437972
ridge	IDP-25872	UKB_1160_Sleep_duration	-0.00864303	0.518524	-0.645622	1061871	1071343	0.676518	-0.41722
ridge	IDP-25907	UKB_1160_Sleep_duration	-0.00616647	0.532397	-0.624352	1061871	1071343	0.671447	-0.424163
ridge	IDP-25843	UKB_1160_Sleep_duration	0.00872882	0.532984	0.623458	1061871	1071343	0.682238	0.409411
ridge	PC-ICVF-ProbTrack-1	UKB_1160_Sleep_duration	-0.00414987	0.535039	-0.620332	1061871	1071343	0.676772	-0.416871
ridge	IDP-25498	UKB_1160_Sleep_duration	-0.00679627	0.536213	-0.61855	1061871	1071343	0.673791	-0.420951
ridge	IDP-25910	UKB_1160_Sleep_duration	-0.00574991	0.552592	-0.59388	1061871	1071343	0.688621	-0.400728
ridge	IDP-25389	UKB_1160_Sleep_duration	0.00568809	0.564248	0.576544	1061871	1071343	0.696501	0.390048
ridge	IDP-25474	UKB_1160_Sleep_duration	-0.0087834	0.574651	-0.561215	1061871	1071343	0.709323	-0.372766
ridge	IDP-25805	UKB_1160_Sleep_duration	0.00814251	0.582955	0.549073	1061871	1071343	0.713994	0.366498
ridge	IDP-25432	UKB_1160_Sleep_duration	-0.00557406	0.58548	-0.545397	1061871	1071343	0.716412	-0.363259
ridge	IDP-25876	UKB_1160_Sleep_duration	0.00702479	0.59163	0.536475	1061871	1071343	0.722774	0.354753
ridge	IDP-25082	UKB_1160_Sleep_duration	0.00489075	0.607491	0.513658	1061871	1071343	0.731962	0.342516
ridge	IDP-25688	UKB_1160_Sleep_duration	-0.00462297	0.618658	-0.497753	1061871	1071343	0.739564	-0.332431
ridge	IDP-25828	UKB_1160_Sleep_duration	0.00339885	0.624678	0.489231	1061871	1071343	0.74373	0.326918
ridge	IDP-25493	UKB_1160_Sleep_duration	0.0046747	0.627266	0.485579	1061871	1071343	0.74547	0.324618
ridge	IDP-25510	UKB_1160_Sleep_duration	0.00500493	0.633394	0.476955	1061871	1071343	0.753231	0.314382
ridge	IDP-25096	UKB_1160_Sleep_duration	-0.00349334	0.662402	-0.4366	1061871	1071343	0.766275	-0.297251
ridge	IDP-25392	UKB_1160_Sleep_duration	-0.0037798	0.664783	-0.433319	1061871	1071343	0.768756	-0.294002
ridge	IDP-25849	UKB_1160_Sleep_duration	0.00477489	0.667783	0.429193	1061871	1071343	0.770008	0.292364
ridge	IDP-25373	UKB_1160_Sleep_duration	0.00328299	0.670603	0.425321	1061871	1071343	0.77448	0.28652
ridge	IDP-25671	UKB_1160_Sleep_duration	-0.00434256	0.675338	-0.418834	1061871	1071343	0.778259	-0.281588
ridge	IDP-25492	UKB_1160_Sleep_duration	0.00632295	0.690324	0.398416	1061871	1071343	0.786422	0.270959
ridge	IDP-25914	UKB_1160_Sleep_duration	-0.00433268	0.710084	-0.371743	1061871	1071343	0.803798	-0.248435
ridge	IDP-25391	UKB_1160_Sleep_duration	-0.00650131	0.724949	-0.351852	1061871	1071343	0.811576	-0.238394
ridge	IDP-25898	UKB_1160_Sleep_duration	0.00380789	0.728082	0.347678	1061871	1071343	0.816957	0.231461
ridge	IDP-25436	UKB_1160_Sleep_duration	-0.0038759	0.730842	-0.344005	1061871	1071343	0.818938	-0.228911
ridge	IDP-25842	UKB_1160_Sleep_duration	0.00512239	0.736934	0.335917	1061871	1071343	0.824861	0.221297
ridge	IDP-25002	UKB_1160_Sleep_duration	-0.00436622	0.737047	-0.335766	1061871	1071343	0.820999	-0.22626
ridge	IDP-25090	UKB_1160_Sleep_duration	0.00329799	0.738696	0.333581	1061871	1071343	0.825974	0.219868
ridge	IDP-25407	UKB_1160_Sleep_duration	0.00414001	0.738777	0.333474	1061871	1071343	0.814106	0.235133
ridge	IDP-25852	UKB_1160_Sleep_duration	0.00500891	0.743699	0.326959	1061871	1071343	0.830193	0.214455
ridge	IDP-25726	UKB_1160_Sleep_duration	-0.00462581	0.760139	-0.305298	1061871	1071343	0.838763	-0.203476
ridge	PC-ISOVF-TBSS-1	UKB_1160_Sleep_duration	0.00494979	0.760278	0.305116	1061871	1071343	0.841382	0.200126
ridge	IDP-25429	UKB_1160_Sleep_duration	0.00414832	0.761902	0.302984	1061871	1071343	0.842024	0.199305
ridge	IDP-25406	UKB_1160_Sleep_duration	0.00350818	0.784243	0.273794	1061871	1071343	0.848013	0.191655
ridge	IDP-25837	UKB_1160_Sleep_duration	-0.00388961	0.819668	-0.227971	1061871	1071343	0.87913	-0.152072
ridge	IDP-25682	UKB_1160_Sleep_duration	0.00309486	0.831261	0.213084	1061871	1071343	0.886856	0.142283
ridge	IDP-25374	UKB_1160_Sleep_duration	0.00215974	0.834133	0.209404	1061871	1071343	0.891568	0.13632
ridge	IDP-25076	UKB_1160_Sleep_duration	-0.00237563	0.863108	-0.172419	1061871	1071343	0.91155	-0.111083
ridge	IDP-25858	UKB_1160_Sleep_duration	0.00304214	0.864087	0.171173	1061871	1071343	0.910876	0.111933
ridge	IDP-25437	UKB_1160_Sleep_duration	0.0011938	0.871345	0.161951	1061871	1071343	0.913799	0.108248
ridge	IDP-25795	UKB_1160_Sleep_duration	-0.00255665	0.88122	-0.149423	1061871	1071343	0.920341	-0.100005
ridge	IDP-25060	UKB_1160_Sleep_duration	0.000178072	0.882625	0.147642	1061871	1071343	0.921581	0.0984421
ridge	IDP-25347	UKB_1160_Sleep_duration	-0.0014764	0.885498	-0.144003	1061871	1071343	0.923508	-0.0960164
ridge	IDP-25859	UKB_1160_Sleep_duration	0.00169759	0.886744	0.142425	1061871	1071343	0.925286	0.093777
ridge	IDP-25917	UKB_1160_Sleep_duration	0.000749703	0.887572	0.141377	1061871	1071343	0.925061	0.0940603
ridge	IDP-25918	UKB_1160_Sleep_duration	0.00128627	0.892546	0.135084	1061871	1071343	0.927331	0.091204
ridge	IDP-25725	UKB_1160_Sleep_duration	0.00204368	0.902521	0.122478	1061871	1071343	0.931689	0.08572
ridge	IDP-25100	UKB_1160_Sleep_duration	0.00156475	0.909154	0.114106	1061871	1071343	0.940244	0.0749631
ridge	IDP-25911	UKB_1160_Sleep_duration	0.000809822	0.912394	0.11002	1061871	1071343	0.942107	0.0726224
ridge	IDP-25388	UKB_1160_Sleep_duration	0.000973178	0.920231	0.100143	1061871	1071343	0.947021	0.0664484
ridge	IDP-25365	UKB_1160_Sleep_duration	-0.00157182	0.924721	-0.094489	1061871	1071343	0.949725	-0.0630525
ridge	IDP-25915	UKB_1160_Sleep_duration	0.000569297	0.933408	0.0835582	1061871	1071343	0.955851	0.0553609
ridge	IDP-25362	UKB_1160_Sleep_duration	-0.000597088	0.939204	-0.07627	1061871	1071343	0.959266	-0.0510751
ridge	IDP-25812	UKB_1160_Sleep_duration	-0.000435784	0.966288	-0.0422642	1061871	1071343	0.977898	-0.0277039
ridge	IDP-25857	UKB_1160_Sleep_duration	-0.000584773	0.979625	-0.0255393	1061871	1071343	0.986406	-0.017039
ridge	IDP-25348	UKB_1160_Sleep_duration	-0.000665823	0.988854	-0.0139701	1061871	1071343	0.992403	0.00952174
elastic net	IDP-25661	UKB_1160_Sleep_duration	-0.0469879	5.69e-07	-5.00132	4191	4215	0.000741303	-3.37383
elastic net	IDP-25834	UKB_1160_Sleep_duration	0.076471	2.95e-06	4.67395	1351	1354	0.00249931	3.02342
elastic net	IDP-25880	UKB_1160_Sleep_duration	0.0720806	2.37e-05	4.22665	1703	1715	0.00432262	2.8536
elastic net	IDP-25366	UKB_1160_Sleep_duration	-0.0532889	0.000127934	-3.8304	2503	2519	0.0102995	-2.56561
elastic net	IDP-25069	UKB_1160_Sleep_duration	0.0382326	0.000140096	3.808	3078	3109	0.0104917	2.55919
elastic net	PC-Subcortical_GMvol-1	UKB_1160_Sleep_duration	-0.0507947	0.000180122	-3.74538	1899	1918	0.0109879	-2.54308
elastic net	IDP-25079	UKB_1160_Sleep_duration	-0.0459566	0.00019652	-3.72345	2807	2832	0.0120438	-2.51086
elastic net	IDP-25074	UKB_1160_Sleep_duration	0.0454403	0.000326503	3.59331	2476	2499	0.0159143	2.41087
elastic net	PC-Cerebellum-1	UKB_1160_Sleep_duration	-0.0369907	0.000506926	-3.47707	3152	3184	0.0194645	-2.33651
elastic net	IDP-25357	UKB_1160_Sleep_duration	0.0378536	0.000571212	3.44493	2342	2358	0.0202441	2.32179
elastic net	IDP-25701	UKB_1160_Sleep_duration	-0.0499417	0.000705724	-3.38735	1767	1776	0.0207977	-2.31164
elastic net	IDP-25416	UKB_1160_Sleep_duration	-0.0391421	0.000719227	-3.38214	3184	3207	0.019608	-2.33377
elastic net	IDP-25909	UKB_1160_Sleep_duration	0.0456196	0.00075306	3.3695	1885	1895	0.0239412	2.25807
elastic net	IDP-25425	UKB_1160_Sleep_duration	0.0377746	0.000755372	3.36865	3062	3088	0.0243808	2.25107
elastic net	IDP-25411	UKB_1160_Sleep_duration	-0.0313496	0.000876139	-3.32755	4424	4463	0.0236036	-2.26352
elastic net	IDP-25359	UKB_1160_Sleep_duration	-0.0395926	0.00114995	-3.25101	2059	2074	0.0268014	-2.2144
elastic net	IDP-25346	UKB_1160_Sleep_duration	-0.0291907	0.00137367	-3.20013	3403	3432	0.0305757	-2.16255
elastic net	IDP-25511	UKB_1160_Sleep_duration	0.0509951	0.0016938	3.13925	1418	1428	0.0337517	2.12303
elastic net	IDP-25417	UKB_1160_Sleep_duration	-0.0451255	0.00194253	-3.09888	1900	1916	0.0356251	-2.10118
elastic net	IDP-25908	UKB_1160_Sleep_duration	0.0320636	0.00281444	2.98731	2850	2867	0.0457688	1.99752
elastic net	IDP-25784	UKB_1160_Sleep_duration	-0.0274611	0.00324822	-2.94322	4146	4174	0.0495006	-1.96425
elastic net	IDP-25785	UKB_1160_Sleep_duration	-0.0334876	0.00360439	-2.91086	2817	2843	0.0495921	-1.96347
elastic net	IDP-25882	UKB_1160_Sleep_duration	-0.0397561	0.00465521	-2.82997	2272	2288	0.0650697	-1.84478
elastic net	IDP-25068	UKB_1160_Sleep_duration	0.0298761	0.0046739	2.82869	2680	2709	0.0600194	1.88065
elastic net	IDP-25900	UKB_1160_Sleep_duration	-0.0208544	0.0063146	-2.73098	4589	4619	0.0659462	-1.83879
elastic net	IDP-25373	UKB_1160_Sleep_duration	-0.042012	0.00676056	-2.70841	1952	1959	0.0680709	-1.82454
elastic net	IDP-25905	UKB_1160_Sleep_duration	0.0266541	0.00826499	2.64105	3180	3195	0.0728251	1.79393
elastic net	IDP-25358	UKB_1160_Sleep_duration	-0.0249007	0.0174592	-2.37689	3150	3172	0.101881	-1.6358
elastic net	IDP-25385	UKB_1160_Sleep_duration	-0.0345172	0.020755	-2.31241	1859	1871	0.11997	-1.5549
elastic net	IDP-25025	UKB_1160_Sleep_duration	-0.0261913	0.0234374	-2.26623	2790	2820	0.126704	-1.52723
elastic net	IDP-25898	UKB_1160_Sleep_duration	-0.0285715	0.0234731	-2.26565	2276	2296	0.131474	-1.50831
elastic net	IDP-25012	UKB_1160_Sleep_duration	-0.0320697	0.0242838	-2.25261	2298	2317	0.132305	-1.50507
elastic net	IDP-25903	UKB_1160_Sleep_duration	0.0250738	0.0282812	2.19336	2506	2523	0.133537	1.5003
elastic net	IDP-25089	UKB_1160_Sleep_duration	-0.0320837	0.0302877	-2.16631	1981	1998	0.146354	-1.45253
elastic net	IDP-25405	UKB_1160_Sleep_duration	-0.0235029	0.0313423	-2.1527	3768	3807	0.164342	-1.39062
elastic net	IDP-25886	UKB_1160_Sleep_duration	-0.0362432	0.0314935	-2.15078	1304	1317	0.149249	-1.44219
elastic net	IDP-25395	UKB_1160_Sleep_duration	-0.0349627	0.0315103	-2.15057	1598	1610	0.150093	-1.4392
elastic net	IDP-25374	UKB_1160_Sleep_duration	-0.0301021	0.0383792	-2.07078	1941	1957	0.177638	-1.34806
elastic net	IDP-25700	UKB_1160_Sleep_duration	-0.0211927	0.04367	-2.01724	3182	3201	0.173355	-1.3615
elastic net	IDP-25075	UKB_1160_Sleep_duration	0.030467	0.0463942	1.99179	1819	1836	0.180153	1.34029
elastic net	IDP-25906	UKB_1160_Sleep_duration	0.0229937	0.0471368	1.98507	2390	2406	0.179689	1.34171
elastic net	IDP-25892	UKB_1160_Sleep_duration	-0.0619046	0.04714	-1.98504	420	423	0.189707	-1.31145
elastic net	IDP-25883	UKB_1160_Sleep_duration	-0.0225138	0.0529565	-1.93528	2875	2902	0.200187	-1.28102
elastic net	IDP-25910	UKB_1160_Sleep_duration	0.0217638	0.0535072	1.9308	1936	1945	0.192632	1.30283
elastic net	IDP-25356	UKB_1160_Sleep_duration	0.0199473	0.0535868	1.93016	2934	2955	0.197186	1.28961
elastic net	IDP-25920	UKB_1160_Sleep_duration	0.0318091	0.0549291	1.91944	1159	1166	0.199002	1.2844
elastic net	IDP-25835	UKB_1160_Sleep_duration	0.0223172	0.0600992	1.88007	2754	2772	0.218194	1.23134
elastic net	IDP-25396	UKB_1160_Sleep_duration	0.0254164	0.0604823	1.87726	2384	2405	0.202447	1.27461
elastic net	IDP-25100	UKB_1160_Sleep_duration	0.0260605	0.060585	1.87651	2413	2428	0.217652	1.23279
elastic net	IDP-25666	UKB_1160_Sleep_duration	0.0219722	0.0682234	1.82353	2776	2801	0.226134	1.21038
elastic net	IDP-25424	UKB_1160_Sleep_duration	0.0329037	0.0716904	1.80108	1151	1156	0.219488	1.22789
elastic net	IDP-25899	UKB_1160_Sleep_duration	-0.0179426	0.0743644	-1.78437	3521	3543	0.229623	-1.20133
elastic net	IDP-25434	UKB_1160_Sleep_duration	0.0238044	0.0787582	1.75794	1690	1701	0.242058	1.16986
elastic net	IDP-25008	UKB_1160_Sleep_duration	-0.0145129	0.0796771	-1.75256	5219	5284	0.253138	-1.14276
elastic net	IDP-25393	UKB_1160_Sleep_duration	-0.0217692	0.0846615	-1.72426	2284	2301	0.244106	-1.16478
elastic net	PC-ISOVF-TBSS-1	UKB_1160_Sleep_duration	0.038529	0.0872318	1.71018	610	615	0.261985	1.12171
elastic net	IDP-25665	UKB_1160_Sleep_duration	-0.0369565	0.107699	-1.60862	754	759	0.290626	-1.05675
elastic net	IDP-25088	UKB_1160_Sleep_duration	-0.0358589	0.113134	-1.58426	775	782	0.286575	-1.06567
elastic net	IDP-25828	UKB_1160_Sleep_duration	0.0129175	0.117924	1.56355	4508	4552	0.296114	1.0448
elastic net	IDP-25410	UKB_1160_Sleep_duration	-0.0192545	0.119357	-1.55748	2747	2780	0.292535	-1.05258
elastic net	IDP-25699	UKB_1160_Sleep_duration	-0.0202223	0.120658	-1.55202	2410	2428	0.300158	-1.03609
elastic net	IDP-25081	UKB_1160_Sleep_duration	0.028085	0.131886	1.50671	1281	1294	0.316975	1.00069
elastic net	PC-FA-TBSS-1	UKB_1160_Sleep_duration	0.0157489	0.132723	1.50345	3038	3062	0.30758	1.02031
elastic net	IDP-25895	UKB_1160_Sleep_duration	-0.021937	0.140992	-1.47211	1745	1753	0.330978	-0.972146
elastic net	PC-OD-TBSS-1	UKB_1160_Sleep_duration	-0.0182958	0.14613	-1.45334	2619	2634	0.334974	-0.964143
elastic net	IDP-25409	UKB_1160_Sleep_duration	0.0218024	0.14738	1.44885	1811	1825	0.343756	0.946771
elastic net	IDP-25016	UKB_1160_Sleep_duration	-0.0146072	0.156984	-1.41529	2925	2952	0.351755	-0.931191
elastic net	IDP-25918	UKB_1160_Sleep_duration	0.0239872	0.159152	1.40793	1325	1331	0.341814	0.950587
elastic net	IDP-25002	UKB_1160_Sleep_duration	0.0184865	0.168138	1.37821	2419	2435	0.353032	0.928725
elastic net	IDP-25384	UKB_1160_Sleep_duration	0.0198515	0.172398	1.36454	1839	1851	0.356217	0.922598
elastic net	IDP-25907	UKB_1160_Sleep_duration	-0.0163773	0.175052	-1.35615	2506	2518	0.356883	-0.92132
elastic net	IDP-25014	UKB_1160_Sleep_duration	0.0135636	0.189254	1.31279	3130	3152	0.376299	0.884737
elastic net	IDP-25667	UKB_1160_Sleep_duration	0.0216415	0.192959	1.30188	1533	1540	0.383773	0.870966
elastic net	PC-Subcortical_vol-1	UKB_1160_Sleep_duration	-0.0188607	0.199623	-1.28263	2309	2325	0.383262	-0.871902
elastic net	IDP-25911	UKB_1160_Sleep_duration	0.0181897	0.203292	1.27223	1991	2005	0.401032	0.839779
elastic net	IDP-25348	UKB_1160_Sleep_duration	-0.0261204	0.220693	-1.22469	743	747	0.403875	-0.834721
elastic net	IDP-25354	UKB_1160_Sleep_duration	0.0183775	0.225211	1.21279	1685	1701	0.417062	0.811528
elastic net	IDP-25098	UKB_1160_Sleep_duration	-0.0183909	0.2319	-1.19548	1644	1662	0.424987	-0.797798
elastic net	IDP-25663	UKB_1160_Sleep_duration	-0.0183843	0.238027	-1.17993	1851	1860	0.439729	-0.772651
elastic net	IDP-25902	UKB_1160_Sleep_duration	-0.00881881	0.251389	-1.14698	4422	4459	0.438564	-0.77462
elastic net	IDP-25362	UKB_1160_Sleep_duration	-0.0196436	0.262179	-1.12126	1635	1649	0.452736	-0.750862
elastic net	IDP-25662	UKB_1160_Sleep_duration	-0.0165427	0.270635	-1.1016	2018	2037	0.466189	-0.728694
elastic net	IDP-25879	UKB_1160_Sleep_duration	0.0125131	0.28464	1.06995	2523	2545	0.482494	0.702297
elastic net	IDP-25891	UKB_1160_Sleep_duration	-0.0152971	0.30282	-1.0304	1473	1487	0.496365	-0.68022
elastic net	IDP-25370	UKB_1160_Sleep_duration	-0.0130513	0.30737	-1.02076	2689	2715	0.494553	-0.683086
elastic net	IDP-25874	UKB_1160_Sleep_duration	0.0247046	0.320298	0.993845	668	671	0.505848	0.665317
elastic net	IDP-25013	UKB_1160_Sleep_duration	0.0113965	0.323368	0.98756	2409	2425	0.508503	0.661171
elastic net	IDP-25091	UKB_1160_Sleep_duration	-0.00997275	0.324644	-0.984959	4196	4238	0.508125	-0.66176
elastic net	IDP-25078	UKB_1160_Sleep_duration	-0.0162434	0.328544	-0.97705	1616	1632	0.510985	-0.657305
elastic net	IDP-25361	UKB_1160_Sleep_duration	-0.0115924	0.331118	-0.971865	2121	2138	0.516097	-0.649373
elastic net	IDP-25853	UKB_1160_Sleep_duration	-0.022364	0.331585	-0.970927	792	800	0.516486	-0.648771
elastic net	IDP-25915	UKB_1160_Sleep_duration	-0.00822386	0.353592	-0.927644	3359	3383	0.538816	-0.614604
elastic net	IDP-25375	UKB_1160_Sleep_duration	-0.012737	0.361362	-0.912774	1938	1952	0.550139	-0.597552
elastic net	IDP-25394	UKB_1160_Sleep_duration	-0.0127857	0.368664	-0.898979	1859	1874	0.541868	-0.609991
elastic net	IDP-25829	UKB_1160_Sleep_duration	0.00689679	0.36942	0.89756	4731	4776	0.553085	0.593143
elastic net	IDP-25392	UKB_1160_Sleep_duration	0.013697	0.377528	0.882459	1802	1814	0.549347	0.598738
elastic net	IDP-25418	UKB_1160_Sleep_duration	0.0143982	0.378653	0.880381	1639	1651	0.557853	0.586033
elastic net	IDP-25419	UKB_1160_Sleep_duration	-0.013184	0.393379	-0.853506	1987	2004	0.562751	-0.57876
elastic net	PC-ISOVF-ProbTrack-1	UKB_1160_Sleep_duration	0.00985374	0.394596	0.851313	2167	2183	0.576047	0.559167
elastic net	PC-FA-ProbTrack-1	UKB_1160_Sleep_duration	0.00675023	0.407024	0.829142	4637	4674	0.571294	0.566147
elastic net	IDP-25897	UKB_1160_Sleep_duration	-0.00791151	0.41509	-0.814969	3900	3926	0.588235	-0.541395
elastic net	PC-ICVF-ProbTrack-1	UKB_1160_Sleep_duration	-0.00511605	0.444038	-0.765392	5702	5750	0.607005	-0.514354
elastic net	IDP-25896	UKB_1160_Sleep_duration	0.010113	0.456807	0.744115	1873	1884	0.614434	0.503754
elastic net	IDP-25913	UKB_1160_Sleep_duration	-0.00644902	0.461197	-0.736877	4307	4335	0.620149	-0.495639
elastic net	IDP-25101	UKB_1160_Sleep_duration	-0.00968175	0.466269	-0.728563	2489	2509	0.631406	-0.479749
elastic net	IDP-25672	UKB_1160_Sleep_duration	0.00939885	0.475039	0.714305	2491	2515	0.630065	0.481635
elastic net	IDP-25432	UKB_1160_Sleep_duration	0.0104649	0.481664	0.703628	2352	2370	0.639321	0.468648
elastic net	IDP-25795	UKB_1160_Sleep_duration	-0.015557	0.485821	-0.69697	326	332	0.640884	-0.466463
elastic net	PC-ICVF-TBSS-1	UKB_1160_Sleep_duration	-0.00521174	0.492792	-0.685875	4118	4145	0.646944	-0.458012
elastic net	IDP-25102	UKB_1160_Sleep_duration	-0.00965124	0.49703	-0.67917	1902	1920	0.647158	-0.457713
elastic net	IDP-25061	UKB_1160_Sleep_duration	-0.0114595	0.503379	-0.669182	1427	1445	0.650333	-0.4533
elastic net	IDP-25415	UKB_1160_Sleep_duration	-0.00969694	0.533442	-0.62276	1782	1797	0.67417	-0.420432
elastic net	IDP-25877	UKB_1160_Sleep_duration	0.00716725	0.534748	0.620774	2888	2914	0.677233	0.416242
elastic net	IDP-25090	UKB_1160_Sleep_duration	-0.00735396	0.53952	-0.613539	2825	2854	0.685924	-0.404393
elastic net	IDP-25015	UKB_1160_Sleep_duration	-0.0089472	0.546444	-0.603097	1342	1349	0.692878	-0.394952
elastic net	IDP-25878	UKB_1160_Sleep_duration	-0.0073687	0.575242	-0.560348	2287	2307	0.713103	-0.367692
elastic net	IDP-25004	UKB_1160_Sleep_duration	0.00619284	0.578907	0.554982	2556	2579	0.712688	0.368248
elastic net	IDP-25363	UKB_1160_Sleep_duration	-0.00832396	0.587316	-0.54273	2082	2100	0.715207	-0.364872
elastic net	IDP-25916	UKB_1160_Sleep_duration	0.00710208	0.587948	0.541812	1915	1924	0.713703	0.366888
elastic net	IDP-25010	UKB_1160_Sleep_duration	-0.00673069	0.614154	-0.504153	2406	2430	0.738409	-0.333961
elastic net	IDP-25668	UKB_1160_Sleep_duration	0.00824538	0.618131	0.498501	1545	1556	0.742253	0.328871
elastic net	IDP-25904	UKB_1160_Sleep_duration	-0.00489435	0.620016	-0.495828	3530	3553	0.737949	-0.334571
elastic net	IDP-25698	UKB_1160_Sleep_duration	0.0129186	0.626153	0.487148	341	344	0.743982	0.326584
elastic net	IDP-25917	UKB_1160_Sleep_duration	0.00541839	0.658219	0.442373	2045	2061	0.768515	0.294318
elastic net	IDP-25347	UKB_1160_Sleep_duration	-0.00399899	0.675806	-0.418193	3248	3269	0.78037	-0.278837
elastic net	IDP-25360	UKB_1160_Sleep_duration	-0.00534476	0.685019	-0.405623	1598	1612	0.789261	-0.267271
elastic net	IDP-25371	UKB_1160_Sleep_duration	-0.0053498	0.68803	-0.401531	2441	2468	0.786384	-0.271009
elastic net	PC-OD-ProbTrack-1	UKB_1160_Sleep_duration	-0.00446698	0.690572	-0.39808	3182	3205	0.790735	-0.265356
elastic net	IDP-25407	UKB_1160_Sleep_duration	0.0070575	0.696788	0.38966	1622	1636	0.783508	0.27475
elastic net	IDP-25435	UKB_1160_Sleep_duration	0.00605395	0.705222	0.378281	1349	1365	0.801175	0.251826
elastic net	IDP-25344	UKB_1160_Sleep_duration	0.0037563	0.772277	0.289397	2221	2236	0.849295	0.190018
elastic net	IDP-25445	UKB_1160_Sleep_duration	-0.00488677	0.795648	-0.258983	1079	1091	0.862117	-0.173679
elastic net	IDP-25355	UKB_1160_Sleep_duration	-0.00379528	0.826233	-0.219535	1318	1329	0.882613	-0.147657
elastic net	IDP-25406	UKB_1160_Sleep_duration	-0.00206214	0.836235	-0.206712	2680	2702	0.88495	-0.144698
elastic net	IDP-25433	UKB_1160_Sleep_duration	-0.00251747	0.865846	-0.168937	2416	2432	0.910427	-0.1125
elastic net	IDP-25851	UKB_1160_Sleep_duration	0.00210488	0.89071	0.137406	1808	1822	0.926424	0.0923455
elastic net	IDP-25103	UKB_1160_Sleep_duration	-0.0010575	0.935988	-0.0803136	1970	1987	0.957004	-0.0539132
elastic net	IDP-25688	UKB_1160_Sleep_duration	0.00074607	0.943254	0.071181	2356	2382	0.962083	0.0475393
elastic net	IDP-25006	UKB_1160_Sleep_duration	0.00028177	0.975694	0.0304675	1868	1878	0.983667	0.0204715
elastic net	IDP-25890	UKB_1160_Sleep_duration	0.00169442	0.976392	0.0295921	850	861	0.984841	0.0190002
elastic net	IDP-25887	UKB_1160_Sleep_duration	0.000144561	0.989278	0.0134383	2395	2415	0.992736	0.00910394
ridge	IDP-25353	UKB_1180_Morning_or_evening_person_chronotype	0.0783832	2.18e-07	5.18345	1061871	1071343	0.00246148	3.02804
ridge	IDP-25443	UKB_1180_Morning_or_evening_person_chronotype	0.0506184	8.33e-07	4.92738	1061871	1071343	0.00346352	2.92329
ridge	IDP-25059	UKB_1180_Morning_or_evening_person_chronotype	-0.0500575	9.46e-07	-4.90248	1061871	1071343	0.00414336	-2.86704
ridge	IDP-25417	UKB_1180_Morning_or_evening_person_chronotype	-0.0486241	2.65e-06	-4.69613	1061871	1071343	0.00446878	-2.84302
ridge	PC-Subcortical_vol-1	UKB_1180_Morning_or_evening_person_chronotype	0.0362911	2.94e-06	4.67466	1061871	1071343	0.00453245	2.83851
ridge	IDP-25376	UKB_1180_Morning_or_evening_person_chronotype	-0.045042	1.04e-05	-4.40886	1061871	1071343	0.00836896	-2.63681
ridge	IDP-25685	UKB_1180_Morning_or_evening_person_chronotype	-0.0457908	1.17e-05	-4.38393	1061871	1071343	0.00703987	-2.69495
ridge	IDP-25686	UKB_1180_Morning_or_evening_person_chronotype	-0.0453144	1.61e-05	-4.31368	1061871	1071343	0.00836997	-2.63677
ridge	IDP-25374	UKB_1180_Morning_or_evening_person_chronotype	0.0424075	2.72e-05	4.19596	1061871	1071343	0.0154112	2.42257
ridge	IDP-25885	UKB_1180_Morning_or_evening_person_chronotype	-0.0625516	2.84e-05	-4.1862	1061871	1071343	0.0147269	-2.43903
ridge	IDP-25668	UKB_1180_Morning_or_evening_person_chronotype	0.0620765	3.13e-05	4.16401	1061871	1071343	0.0146248	2.44154
ridge	IDP-25496	UKB_1180_Morning_or_evening_person_chronotype	0.0628123	3.82e-05	4.11781	1061871	1071343	0.0128561	2.48773
ridge	IDP-25411	UKB_1180_Morning_or_evening_person_chronotype	-0.032865	4.44e-05	-4.08348	1061871	1071343	0.013083	-2.4815
ridge	IDP-25410	UKB_1180_Morning_or_evening_person_chronotype	-0.0326407	5.01e-05	-4.0552	1061871	1071343	0.0144624	-2.44557
ridge	IDP-25081	UKB_1180_Morning_or_evening_person_chronotype	0.0579375	0.000111039	3.86511	1061871	1071343	0.0223698	2.28403
ridge	IDP-25075	UKB_1180_Morning_or_evening_person_chronotype	0.0396782	0.00013766	3.81234	1061871	1071343	0.0221666	2.2875
ridge	IDP-25673	UKB_1180_Morning_or_evening_person_chronotype	-0.0385197	0.000185877	-3.73748	1061871	1071343	0.0252233	-2.23797
ridge	IDP-25074	UKB_1180_Morning_or_evening_person_chronotype	0.0387771	0.000193252	3.72768	1061871	1071343	0.0258108	2.22905
ridge	IDP-25794	UKB_1180_Morning_or_evening_person_chronotype	0.0543068	0.000270309	3.64221	1061871	1071343	0.0319469	2.14507
ridge	IDP-25857	UKB_1180_Morning_or_evening_person_chronotype	0.0370073	0.000349672	3.57542	1061871	1071343	0.033671	2.12399
ridge	IDP-25672	UKB_1180_Morning_or_evening_person_chronotype	-0.0365517	0.000382082	-3.55216	1061871	1071343	0.0326429	-2.13645
ridge	IDP-25420	UKB_1180_Morning_or_evening_person_chronotype	0.0528509	0.000398231	3.54125	1061871	1071343	0.0395581	2.05833
ridge	IDP-25372	UKB_1180_Morning_or_evening_person_chronotype	0.0356591	0.000427129	3.52273	1061871	1071343	0.0357118	2.10019
ridge	IDP-25438	UKB_1180_Morning_or_evening_person_chronotype	0.0532923	0.000470084	3.49725	1061871	1071343	0.0371457	2.08416
ridge	IDP-25497	UKB_1180_Morning_or_evening_person_chronotype	0.0529067	0.00052686	3.46672	1061871	1071343	0.0393321	2.0607
ridge	IDP-25393	UKB_1180_Morning_or_evening_person_chronotype	0.0359879	0.000532309	3.46395	1061871	1071343	0.0368029	2.08794
ridge	PC-OD-TBSS-1	UKB_1180_Morning_or_evening_person_chronotype	-0.0275012	0.000538832	-3.46067	1061871	1071343	0.0411208	-2.04231
ridge	IDP-25783	UKB_1180_Morning_or_evening_person_chronotype	0.0509175	0.000556081	3.45218	1061871	1071343	0.0403476	2.05017
ridge	IDP-25082	UKB_1180_Morning_or_evening_person_chronotype	-0.0360527	0.000570309	-3.44536	1061871	1071343	0.0408076	-2.04548
ridge	IDP-25094	UKB_1180_Morning_or_evening_person_chronotype	0.0350336	0.000612839	3.42587	1061871	1071343	0.0396444	2.05743
ridge	IDP-25377	UKB_1180_Morning_or_evening_person_chronotype	-0.0347639	0.000621019	-3.42226	1061871	1071343	0.0394716	-2.05924
ridge	IDP-25698	UKB_1180_Morning_or_evening_person_chronotype	0.0350924	0.000691028	3.39311	1061871	1071343	0.0426521	2.0271
ridge	IDP-25701	UKB_1180_Morning_or_evening_person_chronotype	-0.0349271	0.000702991	-3.38841	1061871	1071343	0.0387413	-2.06692
ridge	IDP-25836	UKB_1180_Morning_or_evening_person_chronotype	0.050718	0.000738973	3.3747	1061871	1071343	0.0488145	1.97021
ridge	IDP-25867	UKB_1180_Morning_or_evening_person_chronotype	-0.0489872	0.000938211	-3.30843	1061871	1071343	0.0524754	-1.93921
ridge	IDP-25371	UKB_1180_Morning_or_evening_person_chronotype	-0.0337363	0.00106807	-3.27195	1061871	1071343	0.048815	-1.9702
ridge	IDP-25665	UKB_1180_Morning_or_evening_person_chronotype	0.0334774	0.00107213	3.27088	1061871	1071343	0.0563343	1.90844
ridge	IDP-25674	UKB_1180_Morning_or_evening_person_chronotype	-0.0336835	0.0012012	-3.2386	1061871	1071343	0.0574831	-1.89962
ridge	IDP-25873	UKB_1180_Morning_or_evening_person_chronotype	-0.0474228	0.00120522	-3.23764	1061871	1071343	0.0557162	-1.91325
ridge	IDP-25388	UKB_1180_Morning_or_evening_person_chronotype	-0.0325018	0.00125937	-3.22508	1061871	1071343	0.0569442	-1.90374
ridge	IDP-25068	UKB_1180_Morning_or_evening_person_chronotype	-0.0319911	0.00130223	-3.21549	1061871	1071343	0.0571134	-1.90244
ridge	IDP-25663	UKB_1180_Morning_or_evening_person_chronotype	0.0328745	0.00130996	3.21379	1061871	1071343	0.0617386	1.86817
ridge	IDP-25871	UKB_1180_Morning_or_evening_person_chronotype	-0.0330391	0.00134003	-3.20727	1061871	1071343	0.0595393	-1.88419
ridge	IDP-25856	UKB_1180_Morning_or_evening_person_chronotype	0.0333465	0.00140172	3.1943	1061871	1071343	0.0559048	1.91178
ridge	IDP-25065	UKB_1180_Morning_or_evening_person_chronotype	0.0478026	0.00153237	3.16848	1061871	1071343	0.0585524	1.89154
ridge	IDP-25427	UKB_1180_Morning_or_evening_person_chronotype	0.0314284	0.00236026	3.0407	1061871	1071343	0.0729214	1.79332
ridge	IDP-25907	UKB_1180_Morning_or_evening_person_chronotype	-0.0309643	0.00239723	-3.03602	1061871	1071343	0.0654467	-1.84219
ridge	IDP-25453	UKB_1180_Morning_or_evening_person_chronotype	0.0447738	0.00264828	3.00586	1061871	1071343	0.0869888	1.7115
ridge	IDP-25355	UKB_1180_Morning_or_evening_person_chronotype	0.0313943	0.00280387	2.98846	1061871	1071343	0.0731046	1.79218
ridge	IDP-25667	UKB_1180_Morning_or_evening_person_chronotype	0.0312721	0.00288578	2.97965	1061871	1071343	0.0757701	1.77577
ridge	IDP-25509	UKB_1180_Morning_or_evening_person_chronotype	-0.0310418	0.0032123	-2.94666	1061871	1071343	0.0802687	-1.74913
ridge	IDP-25064	UKB_1180_Morning_or_evening_person_chronotype	0.044669	0.0032588	2.94221	1061871	1071343	0.0809342	1.74529
ridge	IDP-25442	UKB_1180_Morning_or_evening_person_chronotype	0.0428576	0.0040223	2.87641	1061871	1071343	0.0971974	1.65859
ridge	IDP-25908	UKB_1180_Morning_or_evening_person_chronotype	0.0289356	0.00405273	2.87403	1061871	1071343	0.0869312	1.71181
ridge	IDP-25843	UKB_1180_Morning_or_evening_person_chronotype	-0.0423186	0.00431021	-2.85452	1061871	1071343	0.0959586	-1.66477
ridge	IDP-25406	UKB_1180_Morning_or_evening_person_chronotype	-0.0290046	0.00552571	-2.77467	1061871	1071343	0.0811433	-1.74409
ridge	IDP-25390	UKB_1180_Morning_or_evening_person_chronotype	0.0276325	0.00593392	2.75141	1061871	1071343	0.100419	1.64283
ridge	IDP-25356	UKB_1180_Morning_or_evening_person_chronotype	-0.0274853	0.00625754	-2.73397	1061871	1071343	0.103762	-1.62688
ridge	IDP-25510	UKB_1180_Morning_or_evening_person_chronotype	-0.0277903	0.00669551	-2.71162	1061871	1071343	0.112212	-1.58833
ridge	IDP-25426	UKB_1180_Morning_or_evening_person_chronotype	0.0278904	0.00731711	2.68206	1061871	1071343	0.116606	1.56918
ridge	IDP-25851	UKB_1180_Morning_or_evening_person_chronotype	0.0270655	0.00749866	2.67385	1061871	1071343	0.109148	1.60204
ridge	IDP-25452	UKB_1180_Morning_or_evening_person_chronotype	0.0273351	0.00855132	2.62949	1061871	1071343	0.124885	1.53459
ridge	IDP-25654	UKB_1180_Morning_or_evening_person_chronotype	-0.0389121	0.00864477	-2.62579	1061871	1071343	0.12048	-1.55276
ridge	IDP-25656	UKB_1180_Morning_or_evening_person_chronotype	0.0397004	0.00929832	2.60089	1061871	1071343	0.104064	1.62546
ridge	IDP-25664	UKB_1180_Morning_or_evening_person_chronotype	0.03855	0.00933694	2.59946	1061871	1071343	0.134668	1.49594
ridge	IDP-25404	UKB_1180_Morning_or_evening_person_chronotype	0.0260206	0.00938846	2.59758	1061871	1071343	0.138098	1.48291
ridge	IDP-25878	UKB_1180_Morning_or_evening_person_chronotype	0.0262054	0.0102865	2.56605	1061871	1071343	0.134855	1.49523
ridge	IDP-25837	UKB_1180_Morning_or_evening_person_chronotype	0.0381447	0.0106613	2.55361	1061871	1071343	0.129337	1.51672
ridge	IDP-25062	UKB_1180_Morning_or_evening_person_chronotype	0.0390086	0.0107513	2.55068	1061871	1071343	0.133909	1.49886
ridge	IDP-25416	UKB_1180_Morning_or_evening_person_chronotype	-0.0260957	0.0117749	-2.51882	1061871	1071343	0.11956	-1.55662
ridge	IDP-25405	UKB_1180_Morning_or_evening_person_chronotype	0.0244813	0.0134768	2.47092	1061871	1071343	0.15738	1.41394
ridge	IDP-25069	UKB_1180_Morning_or_evening_person_chronotype	-0.0245403	0.0137673	-2.46328	1061871	1071343	0.139984	-1.47585
ridge	IDP-25083	UKB_1180_Morning_or_evening_person_chronotype	-0.0366813	0.0138036	-2.46233	1061871	1071343	0.154991	-1.42212
ridge	IDP-25502	UKB_1180_Morning_or_evening_person_chronotype	0.0362317	0.0141847	2.45255	1061871	1071343	0.154952	1.42226
ridge	IDP-25412	UKB_1180_Morning_or_evening_person_chronotype	-0.0250806	0.0142364	-2.45124	1061871	1071343	0.152795	-1.42973
ridge	IDP-25811	UKB_1180_Morning_or_evening_person_chronotype	0.0373568	0.0146354	2.44128	1061871	1071343	0.143146	1.46418
ridge	IDP-25435	UKB_1180_Morning_or_evening_person_chronotype	0.0254574	0.0147265	2.43904	1061871	1071343	0.148391	1.44524
ridge	IDP-25846	UKB_1180_Morning_or_evening_person_chronotype	0.0362445	0.0149739	2.43301	1061871	1071343	0.153612	1.42689
ridge	IDP-25498	UKB_1180_Morning_or_evening_person_chronotype	-0.0253643	0.0155945	-2.41827	1061871	1071343	0.141468	-1.47035
ridge	IDP-25676	UKB_1180_Morning_or_evening_person_chronotype	-0.0240322	0.0179463	-2.36672	1061871	1071343	0.158466	-1.41025
ridge	IDP-25842	UKB_1180_Morning_or_evening_person_chronotype	-0.0345073	0.0189735	-2.34605	1061871	1071343	0.169651	-1.37333
ridge	IDP-25726	UKB_1180_Morning_or_evening_person_chronotype	0.0352553	0.0190981	2.34361	1061871	1071343	0.164357	1.39057
ridge	IDP-25099	UKB_1180_Morning_or_evening_person_chronotype	-0.024183	0.0193575	-2.33857	1061871	1071343	0.161079	-1.40145
ridge	IDP-25421	UKB_1180_Morning_or_evening_person_chronotype	0.034675	0.0198846	2.32852	1061871	1071343	0.177098	1.34975
ridge	IDP-25834	UKB_1180_Morning_or_evening_person_chronotype	0.0239457	0.0201644	2.32327	1061871	1071343	0.18301	1.33155
ridge	IDP-25060	UKB_1180_Morning_or_evening_person_chronotype	-0.034382	0.020285	-2.32103	1061871	1071343	0.16825	-1.37785
ridge	IDP-25911	UKB_1180_Morning_or_evening_person_chronotype	0.0336466	0.0209296	2.30925	1061871	1071343	0.175454	1.35489
ridge	IDP-25392	UKB_1180_Morning_or_evening_person_chronotype	0.0241984	0.0215818	2.29765	1061871	1071343	0.163906	1.39206
ridge	IDP-25020	UKB_1180_Morning_or_evening_person_chronotype	0.0340132	0.0217509	2.29469	1061871	1071343	0.178265	1.34612
ridge	IDP-25879	UKB_1180_Morning_or_evening_person_chronotype	0.0235004	0.0219222	2.29171	1061871	1071343	0.181602	1.33584
ridge	IDP-25898	UKB_1180_Morning_or_evening_person_chronotype	-0.0232683	0.0224229	-2.28313	1061871	1071343	0.176086	-1.3529
ridge	IDP-25905	UKB_1180_Morning_or_evening_person_chronotype	0.0176613	0.0225738	2.28057	1061871	1071343	0.166505	1.38352
ridge	IDP-25503	UKB_1180_Morning_or_evening_person_chronotype	0.032596	0.023498	2.26524	1061871	1071343	0.202139	1.27548
ridge	IDP-25700	UKB_1180_Morning_or_evening_person_chronotype	-0.0235559	0.023768	-2.26086	1061871	1071343	0.173402	-1.36135
ridge	IDP-25492	UKB_1180_Morning_or_evening_person_chronotype	-0.0337332	0.0240923	-2.25565	1061871	1071343	0.170562	-1.3704
ridge	IDP-25657	UKB_1180_Morning_or_evening_person_chronotype	0.0337031	0.0241178	2.25525	1061871	1071343	0.169999	1.37221
ridge	IDP-25500	UKB_1180_Morning_or_evening_person_chronotype	-0.0340996	0.0254809	-2.23403	1061871	1071343	0.199434	-1.28317
ridge	IDP-25906	UKB_1180_Morning_or_evening_person_chronotype	0.0224586	0.0266459	2.21667	1061871	1071343	0.181225	1.33699
ridge	IDP-25666	UKB_1180_Morning_or_evening_person_chronotype	0.0232515	0.0269858	2.21172	1061871	1071343	0.191532	1.30606
ridge	IDP-25375	UKB_1180_Morning_or_evening_person_chronotype	0.0226935	0.027189	2.20879	1061871	1071343	0.199289	1.28358
ridge	IDP-25849	UKB_1180_Morning_or_evening_person_chronotype	0.0226836	0.02878	2.18649	1061871	1071343	0.183218	1.33091
ridge	IDP-25395	UKB_1180_Morning_or_evening_person_chronotype	0.0218103	0.030645	2.16165	1061871	1071343	0.197484	1.28875
ridge	PC-Subcortical_GMvol-1	UKB_1180_Morning_or_evening_person_chronotype	0.0164627	0.0312376	2.15403	1061871	1071343	0.191491	1.30618
ridge	IDP-25100	UKB_1180_Morning_or_evening_person_chronotype	-0.0215823	0.0314919	-2.1508	1061871	1071343	0.209484	-1.25499
ridge	IDP-25373	UKB_1180_Morning_or_evening_person_chronotype	0.0216225	0.0331727	2.12999	1061871	1071343	0.200646	1.27971
ridge	IDP-25869	UKB_1180_Morning_or_evening_person_chronotype	0.0311117	0.0344409	2.11487	1061871	1071343	0.225945	1.21087
ridge	IDP-25847	UKB_1180_Morning_or_evening_person_chronotype	0.0312727	0.0360346	2.09654	1061871	1071343	0.222513	1.21987
ridge	PC-ICVF-TBSS-1	UKB_1180_Morning_or_evening_person_chronotype	-0.0135881	0.0367079	-2.089	1061871	1071343	0.214125	-1.2423
ridge	IDP-25437	UKB_1180_Morning_or_evening_person_chronotype	0.0214842	0.0373319	2.08212	1061871	1071343	0.215141	1.23955
ridge	IDP-25796	UKB_1180_Morning_or_evening_person_chronotype	0.0308879	0.037353	2.08188	1061871	1071343	0.221083	1.22365
ridge	IDP-25413	UKB_1180_Morning_or_evening_person_chronotype	-0.0296988	0.0405905	-2.04769	1061871	1071343	0.222974	-1.21866
ridge	IDP-25909	UKB_1180_Morning_or_evening_person_chronotype	0.0212255	0.0406123	2.04747	1061871	1071343	0.221459	1.22266
ridge	IDP-25407	UKB_1180_Morning_or_evening_person_chronotype	-0.0213638	0.0423433	-2.03013	1061871	1071343	0.198042	-1.28715
ridge	IDP-25382	UKB_1180_Morning_or_evening_person_chronotype	0.0308745	0.042935	2.02434	1061871	1071343	0.236099	1.18479
ridge	IDP-25018	UKB_1180_Morning_or_evening_person_chronotype	-0.0300575	0.0436531	-2.01741	1061871	1071343	0.226142	-1.21036
ridge	IDP-25914	UKB_1180_Morning_or_evening_person_chronotype	-0.0207184	0.043695	-2.017	1061871	1071343	0.229913	-1.20058
ridge	IDP-25025	UKB_1180_Morning_or_evening_person_chronotype	0.0154653	0.0450122	2.00454	1061871	1071343	0.228252	1.20487
ridge	IDP-25436	UKB_1180_Morning_or_evening_person_chronotype	0.0206234	0.0462764	1.99286	1061871	1071343	0.23789	1.18028
ridge	IDP-25655	UKB_1180_Morning_or_evening_person_chronotype	-0.0205183	0.0474354	-1.98239	1061871	1071343	0.24469	-1.16335
ridge	IDP-25370	UKB_1180_Morning_or_evening_person_chronotype	-0.0204397	0.0490596	-1.96807	1061871	1071343	0.240679	-1.17329
ridge	IDP-25058	UKB_1180_Morning_or_evening_person_chronotype	-0.0200033	0.0528388	-1.93624	1061871	1071343	0.252518	-1.14425
ridge	IDP-25848	UKB_1180_Morning_or_evening_person_chronotype	0.0287286	0.0535632	1.93035	1061871	1071343	0.252639	1.14396
ridge	IDP-25850	UKB_1180_Morning_or_evening_person_chronotype	0.0189584	0.0542508	1.92483	1061871	1071343	0.262575	1.12033
ridge	IDP-25512	UKB_1180_Morning_or_evening_person_chronotype	0.0201415	0.0552436	1.91696	1061871	1071343	0.239548	1.17612
ridge	IDP-25368	UKB_1180_Morning_or_evening_person_chronotype	-0.0193254	0.0589417	-1.88863	1061871	1071343	0.258189	-1.13068
ridge	IDP-25501	UKB_1180_Morning_or_evening_person_chronotype	0.0274534	0.0615861	1.86926	1061871	1071343	0.282592	1.07451
ridge	IDP-25363	UKB_1180_Morning_or_evening_person_chronotype	-0.0195378	0.0617297	-1.86823	1061871	1071343	0.262803	-1.11979
ridge	IDP-25441	UKB_1180_Morning_or_evening_person_chronotype	-0.027228	0.0649643	-1.8455	1061871	1071343	0.281434	-1.0771
ridge	IDP-25348	UKB_1180_Morning_or_evening_person_chronotype	-0.0191626	0.0662769	-1.83655	1061871	1071343	0.263292	-1.11864
ridge	PC-ISOVF-TBSS-1	UKB_1180_Morning_or_evening_person_chronotype	0.027518	0.0663825	1.83583	1061871	1071343	0.284981	1.0692
ridge	IDP-25433	UKB_1180_Morning_or_evening_person_chronotype	0.0186997	0.0664998	1.83504	1061871	1071343	0.276702	1.08776
ridge	IDP-25400	UKB_1180_Morning_or_evening_person_chronotype	0.0280602	0.0681367	1.8241	1061871	1071343	0.278476	1.08375
ridge	IDP-25092	UKB_1180_Morning_or_evening_person_chronotype	0.0190151	0.0706721	1.80758	1061871	1071343	0.272565	1.09717
ridge	IDP-25011	UKB_1180_Morning_or_evening_person_chronotype	0.0184384	0.0735186	1.7896	1061871	1071343	0.284482	1.0703
ridge	IDP-25071	UKB_1180_Morning_or_evening_person_chronotype	0.0272369	0.0758832	1.77509	1061871	1071343	0.289778	1.05861
ridge	IDP-25893	UKB_1180_Morning_or_evening_person_chronotype	-0.0180115	0.080815	-1.74598	1061871	1071343	0.291884	-1.054
ridge	IDP-25658	UKB_1180_Morning_or_evening_person_chronotype	-0.0257553	0.0820327	-1.73901	1061871	1071343	0.312489	-1.01001
ridge	IDP-25378	UKB_1180_Morning_or_evening_person_chronotype	-0.0176054	0.0822811	-1.7376	1061871	1071343	0.308969	-1.01739
ridge	IDP-25101	UKB_1180_Morning_or_evening_person_chronotype	-0.0177352	0.0824043	-1.7369	1061871	1071343	0.30953	-1.01621
ridge	IDP-25651	UKB_1180_Morning_or_evening_person_chronotype	-0.0267648	0.0829701	-1.73371	1061871	1071343	0.308129	-1.01916
ridge	IDP-25840	UKB_1180_Morning_or_evening_person_chronotype	0.026029	0.0830978	1.73299	1061871	1071343	0.317084	1.00047
ridge	IDP-25430	UKB_1180_Morning_or_evening_person_chronotype	-0.0245212	0.0876368	-1.708	1061871	1071343	0.312135	-1.01075
ridge	IDP-25495	UKB_1180_Morning_or_evening_person_chronotype	0.0251378	0.0908064	1.69116	1061871	1071343	0.319959	0.994543
ridge	IDP-25844	UKB_1180_Morning_or_evening_person_chronotype	0.0245716	0.0924893	1.68241	1061871	1071343	0.319874	0.994718
ridge	IDP-25389	UKB_1180_Morning_or_evening_person_chronotype	-0.0174511	0.0926323	-1.68167	1061871	1071343	0.309911	-1.01541
ridge	IDP-25835	UKB_1180_Morning_or_evening_person_chronotype	0.0170504	0.0985371	1.65199	1061871	1071343	0.336801	0.960505
ridge	IDP-25493	UKB_1180_Morning_or_evening_person_chronotype	-0.0173623	0.100052	-1.6446	1061871	1071343	0.327437	-0.97929
ridge	IDP-25660	UKB_1180_Morning_or_evening_person_chronotype	-0.0170466	0.104752	-1.62224	1061871	1071343	0.322135	-0.990081
ridge	IDP-25472	UKB_1180_Morning_or_evening_person_chronotype	-0.0247552	0.106324	-1.61494	1061871	1071343	0.348358	-0.93778
ridge	IDP-25805	UKB_1180_Morning_or_evening_person_chronotype	-0.0248503	0.106341	-1.61486	1061871	1071343	0.337131	-0.959848
ridge	IDP-25379	UKB_1180_Morning_or_evening_person_chronotype	-0.0157381	0.111676	-1.59071	1061871	1071343	0.34631	-0.94177
ridge	IDP-25423	UKB_1180_Morning_or_evening_person_chronotype	0.0245623	0.112535	1.5869	1061871	1071343	0.346467	0.941464
ridge	IDP-25860	UKB_1180_Morning_or_evening_person_chronotype	-0.0246002	0.115193	-1.57527	1061871	1071343	0.359366	-0.916573
ridge	IDP-25424	UKB_1180_Morning_or_evening_person_chronotype	-0.0122269	0.11549	-1.57399	1061871	1071343	0.337556	-0.959006
ridge	IDP-25358	UKB_1180_Morning_or_evening_person_chronotype	-0.0165992	0.11595	-1.572	1061871	1071343	0.332805	-0.968479
ridge	IDP-25080	UKB_1180_Morning_or_evening_person_chronotype	0.0165274	0.117664	1.56465	1061871	1071343	0.347256	0.939925
ridge	IDP-25354	UKB_1180_Morning_or_evening_person_chronotype	0.0168658	0.118014	1.56317	1061871	1071343	0.351432	0.931815
ridge	IDP-25016	UKB_1180_Morning_or_evening_person_chronotype	-0.0160583	0.118818	-1.55976	1061871	1071343	0.361924	-0.911705
ridge	IDP-25838	UKB_1180_Morning_or_evening_person_chronotype	-0.0237831	0.12056	-1.55243	1061871	1071343	0.362898	-0.909856
ridge	IDP-25366	UKB_1180_Morning_or_evening_person_chronotype	0.015724	0.124055	1.53797	1061871	1071343	0.358697	0.917851
ridge	IDP-25688	UKB_1180_Morning_or_evening_person_chronotype	-0.0155711	0.13148	-1.50829	1061871	1071343	0.369666	-0.897099
ridge	IDP-25387	UKB_1180_Morning_or_evening_person_chronotype	0.022053	0.131523	1.50812	1061871	1071343	0.369062	0.898232
ridge	IDP-25891	UKB_1180_Morning_or_evening_person_chronotype	-0.0152035	0.132447	-1.50452	1061871	1071343	0.377327	-0.882832
ridge	IDP-25797	UKB_1180_Morning_or_evening_person_chronotype	0.0221987	0.133972	1.49862	1061871	1071343	0.373183	0.890527
ridge	IDP-25344	UKB_1180_Morning_or_evening_person_chronotype	0.015711	0.13475	1.49563	1061871	1071343	0.383133	0.872139
ridge	IDP-25670	UKB_1180_Morning_or_evening_person_chronotype	0.014921	0.141897	1.46876	1061871	1071343	0.374562	0.88796
ridge	IDP-25090	UKB_1180_Morning_or_evening_person_chronotype	-0.0149141	0.144166	-1.46045	1061871	1071343	0.392323	-0.855413
ridge	IDP-25446	UKB_1180_Morning_or_evening_person_chronotype	-0.0220572	0.145792	-1.45456	1061871	1071343	0.402318	-0.837489
ridge	IDP-25070	UKB_1180_Morning_or_evening_person_chronotype	0.0222614	0.146688	1.45133	1061871	1071343	0.390874	0.858034
ridge	IDP-25887	UKB_1180_Morning_or_evening_person_chronotype	0.0114876	0.147735	1.44758	1061871	1071343	0.381314	0.875479
ridge	IDP-25687	UKB_1180_Morning_or_evening_person_chronotype	0.0217346	0.149058	1.44287	1061871	1071343	0.390769	0.858223
ridge	IDP-25422	UKB_1180_Morning_or_evening_person_chronotype	0.0219496	0.15581	1.4193	1061871	1071343	0.390991	0.857821
ridge	IDP-25514	UKB_1180_Morning_or_evening_person_chronotype	-0.0212763	0.156213	-1.41792	1061871	1071343	0.401019	-0.839802
ridge	PC-ICVF-ProbTrack-1	UKB_1180_Morning_or_evening_person_chronotype	-0.009239	0.161234	-1.40093	1061871	1071343	0.401304	-0.839294
ridge	IDP-25432	UKB_1180_Morning_or_evening_person_chronotype	0.0145194	0.164839	1.38898	1061871	1071343	0.410217	0.823511
ridge	IDP-25882	UKB_1180_Morning_or_evening_person_chronotype	0.0140346	0.165181	1.38786	1061871	1071343	0.422238	0.802545
ridge	IDP-25662	UKB_1180_Morning_or_evening_person_chronotype	0.0144997	0.166466	1.38365	1061871	1071343	0.41575	0.813817
ridge	IDP-25789	UKB_1180_Morning_or_evening_person_chronotype	-0.0203337	0.168094	-1.37835	1061871	1071343	0.402955	-0.836355
ridge	IDP-25499	UKB_1180_Morning_or_evening_person_chronotype	-0.0140127	0.16842	-1.3773	1061871	1071343	0.415811	-0.813711
ridge	IDP-25091	UKB_1180_Morning_or_evening_person_chronotype	-0.010685	0.170461	-1.37072	1061871	1071343	0.411655	-0.820984
ridge	IDP-25880	UKB_1180_Morning_or_evening_person_chronotype	-0.013775	0.171743	-1.36663	1061871	1071343	0.410391	-0.823206
ridge	IDP-25431	UKB_1180_Morning_or_evening_person_chronotype	0.0143473	0.178199	1.34632	1061871	1071343	0.423466	0.800423
ridge	IDP-25409	UKB_1180_Morning_or_evening_person_chronotype	-0.0141412	0.183996	-1.32855	1061871	1071343	0.441048	-0.770424
ridge	IDP-25801	UKB_1180_Morning_or_evening_person_chronotype	-0.0200362	0.186686	-1.32045	1061871	1071343	0.433692	-0.78289
ridge	IDP-25359	UKB_1180_Morning_or_evening_person_chronotype	-0.013667	0.190439	-1.30928	1061871	1071343	0.425519	-0.796883
ridge	IDP-25019	UKB_1180_Morning_or_evening_person_chronotype	0.0190259	0.192846	1.3022	1061871	1071343	0.443445	0.766389
ridge	IDP-25369	UKB_1180_Morning_or_evening_person_chronotype	-0.0135539	0.198176	-1.28676	1061871	1071343	0.439202	-0.773541
ridge	IDP-25675	UKB_1180_Morning_or_evening_person_chronotype	-0.0132163	0.20008	-1.28132	1061871	1071343	0.444639	-0.764382
ridge	IDP-25669	UKB_1180_Morning_or_evening_person_chronotype	0.0135423	0.202385	1.27478	1061871	1071343	0.441531	0.769611
ridge	IDP-25896	UKB_1180_Morning_or_evening_person_chronotype	-0.0128985	0.206683	-1.26274	1061871	1071343	0.44543	-0.763055
ridge	IDP-25671	UKB_1180_Morning_or_evening_person_chronotype	-0.0133563	0.213361	-1.24438	1061871	1071343	0.455732	-0.745892
ridge	IDP-25915	UKB_1180_Morning_or_evening_person_chronotype	-0.0124774	0.213682	-1.24351	1061871	1071343	0.463711	-0.73275
ridge	IDP-25076	UKB_1180_Morning_or_evening_person_chronotype	0.0184096	0.216913	1.23478	1061871	1071343	0.481179	0.704408
ridge	IDP-25425	UKB_1180_Morning_or_evening_person_chronotype	-0.00939346	0.217225	-1.23394	1061871	1071343	0.462701	-0.734406
ridge	IDP-25394	UKB_1180_Morning_or_evening_person_chronotype	0.0128381	0.218061	1.2317	1061871	1071343	0.455485	0.746302
ridge	IDP-25513	UKB_1180_Morning_or_evening_person_chronotype	-0.0190148	0.21809	-1.23162	1061871	1071343	0.463518	-0.733067
ridge	IDP-25910	UKB_1180_Morning_or_evening_person_chronotype	0.0125168	0.220665	1.22476	1061871	1071343	0.460963	0.737262
ridge	IDP-25894	UKB_1180_Morning_or_evening_person_chronotype	-0.0125865	0.222534	-1.21982	1061871	1071343	0.459674	-0.739385
ridge	IDP-25881	UKB_1180_Morning_or_evening_person_chronotype	-0.0124059	0.227579	-1.20662	1061871	1071343	0.46734	-0.726813
ridge	IDP-25403	UKB_1180_Morning_or_evening_person_chronotype	0.0178702	0.231833	1.19565	1061871	1071343	0.472652	0.718171
ridge	PC-FA-ProbTrack-1	UKB_1180_Morning_or_evening_person_chronotype	-0.00926986	0.238971	-1.17756	1061871	1071343	0.472278	-0.718778
ridge	IDP-25367	UKB_1180_Morning_or_evening_person_chronotype	0.0119304	0.248875	1.15309	1061871	1071343	0.49205	0.687052
ridge	PC-OD-ProbTrack-1	UKB_1180_Morning_or_evening_person_chronotype	-0.00934139	0.25471	-1.13898	1061871	1071343	0.49908	-0.675937
ridge	IDP-25828	UKB_1180_Morning_or_evening_person_chronotype	-0.00901614	0.258889	-1.12902	1061871	1071343	0.50162	-0.671943
ridge	IDP-25012	UKB_1180_Morning_or_evening_person_chronotype	0.0115945	0.263149	1.11898	1061871	1071343	0.505492	0.665873
ridge	IDP-25087	UKB_1180_Morning_or_evening_person_chronotype	-0.0167558	0.264005	-1.11698	1061871	1071343	0.519436	-0.644215
ridge	IDP-25650	UKB_1180_Morning_or_evening_person_chronotype	-0.0179532	0.264663	-1.11544	1061871	1071343	0.516535	-0.648696
ridge	IDP-25694	UKB_1180_Morning_or_evening_person_chronotype	-0.0118056	0.269826	-1.10346	1061871	1071343	0.511558	-0.656414
ridge	IDP-25682	UKB_1180_Morning_or_evening_person_chronotype	0.0166642	0.284421	1.07044	1061871	1071343	0.524433	0.636528
ridge	IDP-25360	UKB_1180_Morning_or_evening_person_chronotype	-0.010843	0.284732	-1.06975	1061871	1071343	0.531085	-0.62635
ridge	IDP-25093	UKB_1180_Morning_or_evening_person_chronotype	0.0154616	0.285867	1.06723	1061871	1071343	0.524482	0.636453
ridge	IDP-25877	UKB_1180_Morning_or_evening_person_chronotype	-0.0109985	0.293049	-1.05146	1061871	1071343	0.529816	-0.628288
ridge	IDP-25859	UKB_1180_Morning_or_evening_person_chronotype	-0.0154983	0.300514	-1.03533	1061871	1071343	0.544726	-0.605682
ridge	IDP-25361	UKB_1180_Morning_or_evening_person_chronotype	-0.0102999	0.309111	-1.01709	1061871	1071343	0.545	-0.605269
ridge	IDP-25897	UKB_1180_Morning_or_evening_person_chronotype	0.0103031	0.311174	1.01276	1061871	1071343	0.549414	0.598639
ridge	IDP-25365	UKB_1180_Morning_or_evening_person_chronotype	-0.0143934	0.31127	-1.01256	1061871	1071343	0.547403	-0.601656
ridge	IDP-25397	UKB_1180_Morning_or_evening_person_chronotype	0.0154134	0.31584	1.00304	1061871	1071343	0.554702	0.590728
ridge	IDP-25383	UKB_1180_Morning_or_evening_person_chronotype	0.0150348	0.320941	0.992527	1061871	1071343	0.557099	0.587156
ridge	IDP-25061	UKB_1180_Morning_or_evening_person_chronotype	0.00993503	0.322718	0.988887	1061871	1071343	0.549843	0.597995
ridge	IDP-25486	UKB_1180_Morning_or_evening_person_chronotype	0.0153404	0.3243	0.98566	1061871	1071343	0.561096	0.581215
ridge	IDP-25699	UKB_1180_Morning_or_evening_person_chronotype	0.0101484	0.324511	0.98523	1061871	1071343	0.558075	0.585703
ridge	IDP-25445	UKB_1180_Morning_or_evening_person_chronotype	-0.00970059	0.32855	-0.977039	1061871	1071343	0.559272	-0.583923
ridge	IDP-25886	UKB_1180_Morning_or_evening_person_chronotype	-0.0100146	0.335687	-0.962722	1061871	1071343	0.565097	-0.575287
ridge	IDP-25456	UKB_1180_Morning_or_evening_person_chronotype	-0.0145452	0.336653	-0.9608	1061871	1071343	0.577901	-0.556454
ridge	IDP-25077	UKB_1180_Morning_or_evening_person_chronotype	0.0144564	0.339388	0.955376	1061871	1071343	0.582617	0.549566
ridge	IDP-25829	UKB_1180_Morning_or_evening_person_chronotype	-0.00744203	0.341064	-0.952065	1061871	1071343	0.575931	-0.559337
ridge	IDP-25903	UKB_1180_Morning_or_evening_person_chronotype	0.00712228	0.348423	0.937652	1061871	1071343	0.566288	0.573527
ridge	IDP-25396	UKB_1180_Morning_or_evening_person_chronotype	-0.00996361	0.355763	-0.923469	1061871	1071343	0.575505	-0.559962
ridge	IDP-25868	UKB_1180_Morning_or_evening_person_chronotype	0.0132143	0.361482	0.912545	1061871	1071343	0.595825	0.530414
ridge	IDP-25088	UKB_1180_Morning_or_evening_person_chronotype	-0.00946119	0.372283	-0.892206	1061871	1071343	0.59257	-0.535116
ridge	IDP-25098	UKB_1180_Morning_or_evening_person_chronotype	-0.0094521	0.373292	-0.890323	1061871	1071343	0.596759	-0.529066
ridge	IDP-25102	UKB_1180_Morning_or_evening_person_chronotype	-0.00978426	0.388007	-0.863237	1061871	1071343	0.603839	-0.518888
ridge	IDP-25408	UKB_1180_Morning_or_evening_person_chronotype	-0.00987996	0.388802	-0.861792	1061871	1071343	0.606534	-0.515027
ridge	IDP-25066	UKB_1180_Morning_or_evening_person_chronotype	0.00894106	0.391438	0.857013	1061871	1071343	0.613597	0.504945
ridge	PC-FA-TBSS-1	UKB_1180_Morning_or_evening_person_chronotype	-0.00670905	0.392298	-0.855457	1061871	1071343	0.604158	-0.518431
ridge	IDP-25056	UKB_1180_Morning_or_evening_person_chronotype	-0.00889374	0.392434	-0.855212	1061871	1071343	0.613296	-0.505374
ridge	IDP-25434	UKB_1180_Morning_or_evening_person_chronotype	0.00895831	0.395655	0.849407	1061871	1071343	0.614894	0.5031
ridge	IDP-25079	UKB_1180_Morning_or_evening_person_chronotype	0.00886899	0.397758	0.845631	1061871	1071343	0.610988	0.508664
ridge	IDP-25347	UKB_1180_Morning_or_evening_person_chronotype	-0.00644635	0.423229	-0.800832	1061871	1071343	0.634498	-0.475406
ridge	IDP-25002	UKB_1180_Morning_or_evening_person_chronotype	-0.00847514	0.427317	-0.793791	1061871	1071343	0.6333	-0.477088
ridge	IDP-25884	UKB_1180_Morning_or_evening_person_chronotype	-0.0125633	0.428485	-0.791787	1061871	1071343	0.645802	-0.459602
ridge	IDP-25895	UKB_1180_Morning_or_evening_person_chronotype	-0.00808641	0.431081	-0.787343	1061871	1071343	0.643947	-0.462187
ridge	IDP-25089	UKB_1180_Morning_or_evening_person_chronotype	-0.00833344	0.433061	-0.783965	1061871	1071343	0.639468	-0.468443
ridge	IDP-25904	UKB_1180_Morning_or_evening_person_chronotype	-0.00722642	0.449416	-0.75639	1061871	1071343	0.648874	-0.455328
ridge	IDP-25661	UKB_1180_Morning_or_evening_person_chronotype	-0.00552553	0.458515	-0.741295	1061871	1071343	0.655526	-0.446098
ridge	IDP-25072	UKB_1180_Morning_or_evening_person_chronotype	-0.00654189	0.464545	-0.731384	1061871	1071343	0.663495	-0.435093
ridge	IDP-25845	UKB_1180_Morning_or_evening_person_chronotype	0.0108992	0.466579	0.728056	1061871	1071343	0.664383	0.433869
ridge	IDP-25067	UKB_1180_Morning_or_evening_person_chronotype	0.0107413	0.473223	0.717246	1061871	1071343	0.673878	0.420832
ridge	IDP-25900	UKB_1180_Morning_or_evening_person_chronotype	-0.00521297	0.479417	-0.70724	1061871	1071343	0.671085	-0.424659
ridge	IDP-25097	UKB_1180_Morning_or_evening_person_chronotype	-0.00778513	0.480133	-0.706089	1061871	1071343	0.673987	-0.420683
ridge	IDP-25384	UKB_1180_Morning_or_evening_person_chronotype	-0.00739658	0.482505	-0.702279	1061871	1071343	0.671751	-0.423746
ridge	IDP-25391	UKB_1180_Morning_or_evening_person_chronotype	0.0101916	0.48309	0.701341	1061871	1071343	0.671407	0.424218
ridge	IDP-25902	UKB_1180_Morning_or_evening_person_chronotype	0.00560816	0.485043	0.698215	1061871	1071343	0.67395	0.420733
ridge	IDP-25918	UKB_1180_Morning_or_evening_person_chronotype	-0.00727915	0.488675	-0.692418	1061871	1071343	0.676603	-0.417103
ridge	IDP-25858	UKB_1180_Morning_or_evening_person_chronotype	-0.0101481	0.509663	-0.659362	1061871	1071343	0.701964	-0.38267
ridge	IDP-25418	UKB_1180_Morning_or_evening_person_chronotype	0.00633771	0.515599	0.650144	1061871	1071343	0.700087	0.385203
ridge	IDP-25346	UKB_1180_Morning_or_evening_person_chronotype	0.00504666	0.524265	0.636785	1061871	1071343	0.700984	0.383992
ridge	IDP-25892	UKB_1180_Morning_or_evening_person_chronotype	0.00613964	0.524586	0.636292	1061871	1071343	0.708623	0.373707
ridge	IDP-25876	UKB_1180_Morning_or_evening_person_chronotype	-0.00980371	0.53507	-0.620285	1061871	1071343	0.715342	-0.364691
ridge	IDP-25357	UKB_1180_Morning_or_evening_person_chronotype	-0.00570552	0.535413	-0.619764	1061871	1071343	0.709472	-0.372566
ridge	IDP-25795	UKB_1180_Morning_or_evening_person_chronotype	0.00883175	0.541731	0.610197	1061871	1071343	0.715988	0.363826
ridge	IDP-25491	UKB_1180_Morning_or_evening_person_chronotype	0.00941387	0.562406	0.579271	1061871	1071343	0.733619	0.340315
ridge	IDP-25386	UKB_1180_Morning_or_evening_person_chronotype	0.00825656	0.571337	0.566084	1061871	1071343	0.742074	0.329108
ridge	IDP-25917	UKB_1180_Morning_or_evening_person_chronotype	-0.00560949	0.58648	-0.543944	1061871	1071343	0.747387	-0.322087
ridge	IDP-25899	UKB_1180_Morning_or_evening_person_chronotype	0.00522475	0.596263	0.529782	1061871	1071343	0.750427	0.318076
ridge	IDP-25010	UKB_1180_Morning_or_evening_person_chronotype	-0.00455332	0.600393	-0.523836	1061871	1071343	0.757619	-0.308609
ridge	IDP-25883	UKB_1180_Morning_or_evening_person_chronotype	0.00503258	0.604307	0.518216	1061871	1071343	0.760338	0.305037
ridge	IDP-25008	UKB_1180_Morning_or_evening_person_chronotype	-0.00429887	0.607947	-0.513006	1061871	1071343	0.76666	-0.296746
ridge	IDP-25014	UKB_1180_Morning_or_evening_person_chronotype	-0.00445381	0.609169	-0.511261	1061871	1071343	0.7586	-0.30732
ridge	IDP-25919	UKB_1180_Morning_or_evening_person_chronotype	0.00746972	0.609704	0.510496	1061871	1071343	0.768224	0.294699
ridge	IDP-25680	UKB_1180_Morning_or_evening_person_chronotype	-0.00832556	0.618808	-0.49754	1061871	1071343	0.768557	-0.294263
ridge	IDP-25784	UKB_1180_Morning_or_evening_person_chronotype	-0.0039711	0.620243	-0.495506	1061871	1071343	0.768399	-0.294469
ridge	IDP-25345	UKB_1180_Morning_or_evening_person_chronotype	-0.00660944	0.636313	-0.47286	1061871	1071343	0.779203	-0.280358
ridge	IDP-25085	UKB_1180_Morning_or_evening_person_chronotype	-0.00546785	0.636795	-0.472184	1061871	1071343	0.782656	-0.27586
ridge	IDP-25888	UKB_1180_Morning_or_evening_person_chronotype	-0.00708223	0.652637	-0.450102	1061871	1071343	0.793223	-0.262127
ridge	IDP-25428	UKB_1180_Morning_or_evening_person_chronotype	-0.00498227	0.656826	-0.4443	1061871	1071343	0.790129	-0.266143
ridge	IDP-25103	UKB_1180_Morning_or_evening_person_chronotype	-0.00518943	0.662122	-0.436986	1061871	1071343	0.793735	-0.261464
ridge	IDP-25095	UKB_1180_Morning_or_evening_person_chronotype	0.00408756	0.663766	0.434719	1061871	1071343	0.797885	0.256085
ridge	IDP-25006	UKB_1180_Morning_or_evening_person_chronotype	-0.00495676	0.664463	-0.433759	1061871	1071343	0.795005	-0.259817
ridge	IDP-25487	UKB_1180_Morning_or_evening_person_chronotype	0.0069085	0.667694	0.429315	1061871	1071343	0.799762	0.253655
ridge	IDP-25912	UKB_1180_Morning_or_evening_person_chronotype	-0.00400816	0.668295	-0.428489	1061871	1071343	0.799931	-0.253436
ridge	IDP-25078	UKB_1180_Morning_or_evening_person_chronotype	-0.00385643	0.673213	-0.421743	1061871	1071343	0.800279	-0.252986
ridge	IDP-25916	UKB_1180_Morning_or_evening_person_chronotype	-0.00404213	0.695327	-0.391637	1061871	1071343	0.812867	-0.236729
ridge	IDP-25653	UKB_1180_Morning_or_evening_person_chronotype	0.00561135	0.706824	0.376124	1061871	1071343	0.823634	0.222874
ridge	IDP-25419	UKB_1180_Morning_or_evening_person_chronotype	-0.0043284	0.709882	-0.372015	1061871	1071343	0.821795	-0.225237
ridge	IDP-25890	UKB_1180_Morning_or_evening_person_chronotype	-0.00325969	0.72333	-0.354012	1061871	1071343	0.840572	-0.201161
ridge	IDP-25013	UKB_1180_Morning_or_evening_person_chronotype	-0.00411782	0.728737	-0.346806	1061871	1071343	0.836118	-0.206862
ridge	IDP-25490	UKB_1180_Morning_or_evening_person_chronotype	0.00374891	0.730442	0.344538	1061871	1071343	0.837238	0.205427
ridge	IDP-25096	UKB_1180_Morning_or_evening_person_chronotype	-0.00308483	0.732919	-0.341246	1061871	1071343	0.835553	-0.207586
ridge	IDP-25874	UKB_1180_Morning_or_evening_person_chronotype	0.0045394	0.743811	0.326811	1061871	1071343	0.84546	0.194915
ridge	IDP-25652	UKB_1180_Morning_or_evening_person_chronotype	-0.00347369	0.74577	-0.324222	1061871	1071343	0.846184	-0.193989
ridge	IDP-25402	UKB_1180_Morning_or_evening_person_chronotype	0.00344381	0.749141	0.319772	1061871	1071343	0.845487	0.19488
ridge	IDP-25872	UKB_1180_Morning_or_evening_person_chronotype	0.00533644	0.750732	0.317674	1061871	1071343	0.855691	0.181862
ridge	IDP-25362	UKB_1180_Morning_or_evening_person_chronotype	-0.00322211	0.761305	-0.303767	1061871	1071343	0.856178	-0.181242
ridge	PC-Cortical-1	UKB_1180_Morning_or_evening_person_chronotype	-0.00312387	0.772903	-0.288579	1061871	1071343	0.86242	-0.173294
ridge	IDP-25086	UKB_1180_Morning_or_evening_person_chronotype	0.00244792	0.775949	0.284602	1061871	1071343	0.866746	0.167793
ridge	IDP-25380	UKB_1180_Morning_or_evening_person_chronotype	0.00290122	0.780191	0.27907	1061871	1071343	0.866564	0.168025
ridge	IDP-25017	UKB_1180_Morning_or_evening_person_chronotype	0.00381693	0.784233	0.273807	1061871	1071343	0.871673	0.161534
ridge	IDP-25073	UKB_1180_Morning_or_evening_person_chronotype	-0.00196625	0.786217	-0.271226	1061871	1071343	0.874558	-0.157872
ridge	IDP-25415	UKB_1180_Morning_or_evening_person_chronotype	0.00255917	0.792152	0.263518	1061871	1071343	0.873886	0.158724
ridge	IDP-25414	UKB_1180_Morning_or_evening_person_chronotype	0.00214846	0.795443	0.25925	1061871	1071343	0.876988	0.154789
ridge	IDP-25429	UKB_1180_Morning_or_evening_person_chronotype	0.004572	0.799691	0.253747	1061871	1071343	0.88212	0.148282
ridge	IDP-25511	UKB_1180_Morning_or_evening_person_chronotype	0.00277148	0.815895	0.232827	1061871	1071343	0.888246	0.140524
ridge	PC-Cerebellum-1	UKB_1180_Morning_or_evening_person_chronotype	-0.00219394	0.823459	-0.223098	1061871	1071343	0.89368	-0.133649
ridge	IDP-25474	UKB_1180_Morning_or_evening_person_chronotype	-0.00263794	0.850546	-0.188421	1061871	1071343	0.911335	-0.111355
ridge	IDP-25679	UKB_1180_Morning_or_evening_person_chronotype	0.00161383	0.858307	0.178529	1061871	1071343	0.914527	0.10733
ridge	IDP-25785	UKB_1180_Morning_or_evening_person_chronotype	-0.00140072	0.862407	-0.17331	1061871	1071343	0.916943	-0.104285
ridge	IDP-25447	UKB_1180_Morning_or_evening_person_chronotype	-0.00257451	0.871196	-0.162139	1061871	1071343	0.924986	-0.0941551
ridge	IDP-25852	UKB_1180_Morning_or_evening_person_chronotype	-0.0024394	0.880962	-0.14975	1061871	1071343	0.9305	-0.0872162
ridge	IDP-25381	UKB_1180_Morning_or_evening_person_chronotype	0.00139529	0.884693	0.145022	1061871	1071343	0.929791	0.0881083
ridge	IDP-25015	UKB_1180_Morning_or_evening_person_chronotype	-0.00136829	0.89049	-0.137685	1061871	1071343	0.936203	-0.0800426
ridge	IDP-25853	UKB_1180_Morning_or_evening_person_chronotype	0.00123844	0.895862	0.130891	1061871	1071343	0.93791	0.0778964
ridge	IDP-25385	UKB_1180_Morning_or_evening_person_chronotype	0.000461446	0.898713	0.127288	1061871	1071343	0.939172	0.0763107
ridge	IDP-25084	UKB_1180_Morning_or_evening_person_chronotype	-0.0020468	0.901808	-0.123377	1061871	1071343	0.942779	-0.071778
ridge	IDP-25507	UKB_1180_Morning_or_evening_person_chronotype	0.00182798	0.914817	0.106964	1061871	1071343	0.94907	0.0638741
ridge	IDP-25725	UKB_1180_Morning_or_evening_person_chronotype	0.00148456	0.917563	0.103504	1061871	1071343	0.948136	0.0650475
ridge	IDP-25812	UKB_1180_Morning_or_evening_person_chronotype	-0.000245365	0.930364	-0.0873867	1061871	1071343	0.959439	-0.0508578
ridge	IDP-25004	UKB_1180_Morning_or_evening_person_chronotype	0.000976326	0.947937	0.0652977	1061871	1071343	0.969254	0.0385442
ridge	IDP-25875	UKB_1180_Morning_or_evening_person_chronotype	0.00123986	0.948953	0.0640219	1061871	1071343	0.969882	0.0377562
ridge	IDP-25920	UKB_1180_Morning_or_evening_person_chronotype	-0.000590566	0.950886	-0.061594	1061871	1071343	0.97071	-0.0367174
ridge	IDP-25870	UKB_1180_Morning_or_evening_person_chronotype	8.4e-05	0.956764	0.0542147	1061871	1071343	0.974661	-0.0317629
ridge	IDP-25714	UKB_1180_Morning_or_evening_person_chronotype	0.000962711	0.958612	0.0518952	1061871	1071343	0.97599	0.0300968
ridge	IDP-25695	UKB_1180_Morning_or_evening_person_chronotype	-0.00121989	0.958988	-0.0514239	1061871	1071343	0.975396	-0.0308412
ridge	IDP-25364	UKB_1180_Morning_or_evening_person_chronotype	-0.000153486	0.960769	-0.0491891	1061871	1071343	0.976564	-0.0293768
ridge	PC-ISOVF-ProbTrack-1	UKB_1180_Morning_or_evening_person_chronotype	-0.000288052	0.963585	-0.0456552	1061871	1071343	0.978752	-0.0266335
ridge	IDP-25401	UKB_1180_Morning_or_evening_person_chronotype	0.00108731	0.978532	0.0269099	1061871	1071343	0.987463	0.0157128
ridge	IDP-25913	UKB_1180_Morning_or_evening_person_chronotype	-0.0001731	0.997575	-0.0030397	1061871	1071343	0.998545	-0.001823
elastic net	IDP-25905	UKB_1180_Morning_or_evening_person_chronotype	0.0442735	2.07e-05	4.2574	3180	3195	0.00980094	2.58277
elastic net	IDP-25663	UKB_1180_Morning_or_evening_person_chronotype	0.0698912	2.99e-05	4.17391	1851	1860	0.0152543	2.42629
elastic net	IDP-25908	UKB_1180_Morning_or_evening_person_chronotype	0.0461446	4.62e-05	4.07416	2850	2867	0.0152398	2.42663
elastic net	IDP-25374	UKB_1180_Morning_or_evening_person_chronotype	0.0597435	0.000104345	3.88026	1941	1957	0.0250714	2.2403
elastic net	PC-Subcortical_vol-1	UKB_1180_Morning_or_evening_person_chronotype	0.0582787	0.000128664	3.829	2309	2325	0.020071	2.32502
elastic net	IDP-25878	UKB_1180_Morning_or_evening_person_chronotype	0.0492848	0.000177372	3.74924	2287	2307	0.0289128	2.18467
elastic net	IDP-25909	UKB_1180_Morning_or_evening_person_chronotype	0.0480511	0.000750949	3.37027	1885	1895	0.0441589	2.01258
elastic net	IDP-25879	UKB_1180_Morning_or_evening_person_chronotype	0.0422419	0.000759306	3.36722	2523	2545	0.0496755	1.96275
elastic net	IDP-25906	UKB_1180_Morning_or_evening_person_chronotype	0.0397342	0.00112149	3.25813	2390	2406	0.0493959	1.96516
elastic net	IDP-25911	UKB_1180_Morning_or_evening_person_chronotype	0.0477274	0.00158672	3.15834	1991	2005	0.0638737	1.85306
elastic net	IDP-25359	UKB_1180_Morning_or_evening_person_chronotype	-0.0396569	0.0022912	-3.04963	2059	2074	0.0634343	-1.85614
elastic net	IDP-25074	UKB_1180_Morning_or_evening_person_chronotype	0.0408091	0.0023025	3.04816	2476	2499	0.068347	1.82271
elastic net	IDP-25409	UKB_1180_Morning_or_evening_person_chronotype	-0.046773	0.00250597	-3.02262	1811	1825	0.0796344	-1.75281
elastic net	IDP-25662	UKB_1180_Morning_or_evening_person_chronotype	0.0478731	0.00259279	3.0123	2018	2037	0.0764382	1.77174
elastic net	IDP-25916	UKB_1180_Morning_or_evening_person_chronotype	-0.0395488	0.00263798	-3.00705	1915	1924	0.0691189	-1.81764
elastic net	IDP-25904	UKB_1180_Morning_or_evening_person_chronotype	-0.0297285	0.00372047	-2.90094	3530	3553	0.0807603	-1.74629
elastic net	IDP-25375	UKB_1180_Morning_or_evening_person_chronotype	0.044159	0.00391708	2.88476	1938	1952	0.0936598	1.6764
elastic net	IDP-25688	UKB_1180_Morning_or_evening_person_chronotype	-0.0416481	0.00571783	-2.76354	2356	2382	0.100239	-1.64369
elastic net	IDP-25887	UKB_1180_Morning_or_evening_person_chronotype	0.0360288	0.00624703	2.73453	2395	2415	0.0981665	1.65381
elastic net	IDP-25903	UKB_1180_Morning_or_evening_person_chronotype	0.0313431	0.00848682	2.63206	2506	2523	0.107412	1.60994
elastic net	IDP-25891	UKB_1180_Morning_or_evening_person_chronotype	-0.0436442	0.0087967	-2.61986	1473	1487	0.124221	-1.53729
elastic net	IDP-25795	UKB_1180_Morning_or_evening_person_chronotype	0.0588165	0.0120924	2.50944	326	332	0.134593	1.49623
elastic net	PC-ICVF-TBSS-1	UKB_1180_Morning_or_evening_person_chronotype	-0.0194846	0.0126369	-2.49384	4118	4145	0.138059	-1.48306
elastic net	IDP-25915	UKB_1180_Morning_or_evening_person_chronotype	-0.0233501	0.0136811	-2.46553	3359	3383	0.146268	-1.45284
elastic net	IDP-25435	UKB_1180_Morning_or_evening_person_chronotype	-0.0408917	0.0146786	-2.44021	1349	1365	0.148196	-1.44593
elastic net	IDP-25902	UKB_1180_Morning_or_evening_person_chronotype	-0.0194801	0.0170854	-2.38486	4422	4459	0.150695	-1.43708
elastic net	IDP-25373	UKB_1180_Morning_or_evening_person_chronotype	0.0390415	0.0183937	2.3576	1952	1959	0.15664	1.41646
elastic net	IDP-25014	UKB_1180_Morning_or_evening_person_chronotype	-0.0252182	0.0220815	-2.28896	3130	3152	0.168853	-1.3759
elastic net	IDP-25900	UKB_1180_Morning_or_evening_person_chronotype	-0.0176014	0.0301619	-2.16796	4589	4619	0.193005	-1.30174
elastic net	IDP-25358	UKB_1180_Morning_or_evening_person_chronotype	-0.0243694	0.0314698	-2.15108	3150	3172	0.185092	-1.32524
elastic net	IDP-25362	UKB_1180_Morning_or_evening_person_chronotype	-0.0383016	0.0331013	-2.13085	1635	1649	0.203598	-1.27137
elastic net	IDP-25356	UKB_1180_Morning_or_evening_person_chronotype	-0.0221057	0.0415516	-2.03798	2934	2955	0.225235	-1.21273
elastic net	IDP-25344	UKB_1180_Morning_or_evening_person_chronotype	-0.0275468	0.0424742	-2.02884	2221	2236	0.236782	-1.18307
elastic net	IDP-25897	UKB_1180_Morning_or_evening_person_chronotype	-0.0192216	0.0492031	-1.96683	3900	3926	0.244999	-1.16258
elastic net	IDP-25089	UKB_1180_Morning_or_evening_person_chronotype	-0.0277139	0.0804824	-1.74789	1981	1998	0.296292	-1.04442
elastic net	IDP-25410	UKB_1180_Morning_or_evening_person_chronotype	-0.0226286	0.0851597	-1.7215	2747	2780	0.299183	-1.03819
elastic net	IDP-25445	UKB_1180_Morning_or_evening_person_chronotype	-0.0331256	0.0930788	-1.67938	1079	1091	0.315537	-1.00367
elastic net	IDP-25907	UKB_1180_Morning_or_evening_person_chronotype	-0.0205108	0.100553	-1.64218	2506	2518	0.319036	-0.996441
elastic net	IDP-25061	UKB_1180_Morning_or_evening_person_chronotype	0.02862	0.114738	1.57725	1427	1445	0.340191	0.953787
elastic net	IDP-25829	UKB_1180_Morning_or_evening_person_chronotype	-0.0129861	0.11529	-1.57486	4731	4776	0.354848	-0.925227
elastic net	IDP-25835	UKB_1180_Morning_or_evening_person_chronotype	0.0190962	0.116189	1.57097	2754	2772	0.361032	0.9134
elastic net	IDP-25895	UKB_1180_Morning_or_evening_person_chronotype	-0.0244851	0.123257	-1.54125	1745	1753	0.365601	-0.904745
elastic net	PC-ICVF-ProbTrack-1	UKB_1180_Morning_or_evening_person_chronotype	-0.0103607	0.127132	-1.52551	5702	5750	0.360755	-0.913928
elastic net	IDP-25665	UKB_1180_Morning_or_evening_person_chronotype	0.0377776	0.129194	1.51729	754	759	0.376005	0.885282
elastic net	IDP-25434	UKB_1180_Morning_or_evening_person_chronotype	-0.0212133	0.131135	-1.50964	1690	1701	0.371239	-0.894154
elastic net	IDP-25701	UKB_1180_Morning_or_evening_person_chronotype	-0.0230146	0.13435	-1.49716	1767	1776	0.361102	-0.913268
elastic net	IDP-25898	UKB_1180_Morning_or_evening_person_chronotype	-0.0195764	0.144226	-1.46023	2276	2296	0.386882	-0.865285
elastic net	IDP-25917	UKB_1180_Morning_or_evening_person_chronotype	-0.0177556	0.144621	-1.4588	2045	2061	0.387697	-0.863801
elastic net	IDP-25834	UKB_1180_Morning_or_evening_person_chronotype	0.0251547	0.145255	1.4565	1351	1354	0.403849	0.834768
elastic net	IDP-25079	UKB_1180_Morning_or_evening_person_chronotype	0.0192739	0.150573	1.43751	2807	2832	0.387209	0.86469
elastic net	IDP-25098	UKB_1180_Morning_or_evening_person_chronotype	0.0221015	0.155262	1.42119	1644	1662	0.398374	0.844528
elastic net	IDP-25700	UKB_1180_Morning_or_evening_person_chronotype	-0.0157034	0.155636	-1.4199	3182	3201	0.392562	-0.854981
elastic net	IDP-25785	UKB_1180_Morning_or_evening_person_chronotype	-0.016628	0.170126	-1.3718	2817	2843	0.40912	-0.825442
elastic net	IDP-25877	UKB_1180_Morning_or_evening_person_chronotype	-0.0169418	0.170345	-1.3711	2888	2914	0.412623	-0.819286
elastic net	IDP-25918	UKB_1180_Morning_or_evening_person_chronotype	-0.0246821	0.176444	-1.35179	1325	1331	0.415475	-0.814297
elastic net	IDP-25012	UKB_1180_Morning_or_evening_person_chronotype	-0.0189231	0.195319	-1.295	2298	2317	0.440932	-0.77062
elastic net	IDP-25394	UKB_1180_Morning_or_evening_person_chronotype	-0.019576	0.205436	-1.26621	1859	1874	0.442954	-0.767215
elastic net	IDP-25008	UKB_1180_Morning_or_evening_person_chronotype	-0.0111969	0.210467	-1.25228	5219	5284	0.468835	-0.724376
elastic net	IDP-25078	UKB_1180_Morning_or_evening_person_chronotype	0.0215101	0.225009	1.21332	1616	1632	0.466725	0.727817
elastic net	IDP-25424	UKB_1180_Morning_or_evening_person_chronotype	-0.0231619	0.234135	-1.18977	1151	1156	0.468507	-0.724911
elastic net	IDP-25417	UKB_1180_Morning_or_evening_person_chronotype	-0.0180651	0.235369	-1.18664	1900	1916	0.472518	-0.718389
elastic net	IDP-25010	UKB_1180_Morning_or_evening_person_chronotype	-0.0166306	0.242339	-1.16916	2406	2430	0.490954	-0.688792
elastic net	IDP-25395	UKB_1180_Morning_or_evening_person_chronotype	0.0195815	0.248478	1.15405	1598	1610	0.491431	0.688035
elastic net	IDP-25880	UKB_1180_Morning_or_evening_person_chronotype	-0.0213333	0.251179	-1.14749	1703	1715	0.489436	-0.691206
elastic net	IDP-25667	UKB_1180_Morning_or_evening_person_chronotype	-0.0191829	0.261038	-1.12394	1533	1540	0.502965	-0.669832
elastic net	IDP-25081	UKB_1180_Morning_or_evening_person_chronotype	0.0220663	0.266984	1.11003	1281	1294	0.511851	0.655958
elastic net	IDP-25920	UKB_1180_Morning_or_evening_person_chronotype	-0.0186557	0.284705	-1.06981	1159	1166	0.523646	-0.637735
elastic net	IDP-25016	UKB_1180_Morning_or_evening_person_chronotype	0.0117906	0.285749	1.06749	2925	2952	0.532647	0.62397
elastic net	IDP-25015	UKB_1180_Morning_or_evening_person_chronotype	0.0164636	0.291991	1.05376	1342	1349	0.540139	0.612603
elastic net	IDP-25698	UKB_1180_Morning_or_evening_person_chronotype	0.0292872	0.293025	1.05151	341	344	0.529881	0.628187
elastic net	IDP-25347	UKB_1180_Morning_or_evening_person_chronotype	-0.0107383	0.306125	-1.02339	3248	3269	0.543504	-0.607524
elastic net	IDP-25784	UKB_1180_Morning_or_evening_person_chronotype	-0.0101799	0.311515	-1.01205	4146	4174	0.547548	-0.601439
elastic net	IDP-25405	UKB_1180_Morning_or_evening_person_chronotype	0.0115899	0.311658	1.01175	3768	3807	0.562619	0.578956
elastic net	IDP-25418	UKB_1180_Morning_or_evening_person_chronotype	0.0166245	0.321366	0.991654	1639	1651	0.556838	0.587544
elastic net	IDP-25828	UKB_1180_Morning_or_evening_person_chronotype	-0.00871296	0.322018	-0.990319	4508	4552	0.555597	-0.589394
elastic net	IDP-25890	UKB_1180_Morning_or_evening_person_chronotype	-0.0177491	0.323452	-0.987389	850	861	0.574752	-0.561067
elastic net	IDP-25366	UKB_1180_Morning_or_evening_person_chronotype	0.0142206	0.324288	0.985685	2503	2519	0.556365	0.58825
elastic net	IDP-25853	UKB_1180_Morning_or_evening_person_chronotype	0.023824	0.331369	0.971361	792	800	0.563209	0.578081
elastic net	PC-Cerebellum-1	UKB_1180_Morning_or_evening_person_chronotype	0.0107113	0.335268	0.963556	3152	3184	0.563786	0.577227
elastic net	IDP-25363	UKB_1180_Morning_or_evening_person_chronotype	0.0153266	0.337037	0.960036	2082	2100	0.565	0.575431
elastic net	IDP-25069	UKB_1180_Morning_or_evening_person_chronotype	-0.0100487	0.346079	-0.942222	3078	3109	0.572398	-0.564524
elastic net	IDP-25357	UKB_1180_Morning_or_evening_person_chronotype	-0.0105354	0.355923	-0.923161	2342	2358	0.578929	-0.55495
elastic net	IDP-25896	UKB_1180_Morning_or_evening_person_chronotype	-0.0128658	0.365868	-0.90424	1873	1884	0.584778	-0.546419
elastic net	IDP-25416	UKB_1180_Morning_or_evening_person_chronotype	0.0110279	0.373625	0.889704	3184	3207	0.582432	0.549835
elastic net	IDP-25100	UKB_1180_Morning_or_evening_person_chronotype	-0.0128776	0.377093	-0.883264	2413	2428	0.606286	-0.515382
elastic net	IDP-25025	UKB_1180_Morning_or_evening_person_chronotype	0.00966923	0.416208	0.813017	2790	2820	0.625066	0.488683
elastic net	IDP-25102	UKB_1180_Morning_or_evening_person_chronotype	-0.0115948	0.423824	-0.799804	1902	1920	0.630688	-0.480759
elastic net	IDP-25425	UKB_1180_Morning_or_evening_person_chronotype	-0.00952031	0.427166	-0.79405	3062	3088	0.636501	-0.472596
elastic net	IDP-25886	UKB_1180_Morning_or_evening_person_chronotype	0.0143128	0.4301	0.78902	1304	1317	0.637291	0.47149
elastic net	PC-ISOVF-ProbTrack-1	UKB_1180_Morning_or_evening_person_chronotype	0.00914922	0.443852	0.765706	2167	2183	0.655104	0.446683
elastic net	IDP-25101	UKB_1180_Morning_or_evening_person_chronotype	-0.0107115	0.444635	-0.76439	2489	2509	0.654716	-0.447221
elastic net	IDP-25068	UKB_1180_Morning_or_evening_person_chronotype	-0.0082353	0.453166	-0.750148	2680	2709	0.657169	-0.443825
elastic net	IDP-25088	UKB_1180_Morning_or_evening_person_chronotype	-0.0174981	0.480267	-0.705874	775	782	0.672033	-0.42336
elastic net	IDP-25910	UKB_1180_Morning_or_evening_person_chronotype	-0.00824727	0.48154	-0.703828	1936	1945	0.6718	-0.423679
elastic net	IDP-25393	UKB_1180_Morning_or_evening_person_chronotype	-0.00936816	0.48189	-0.703266	2284	2301	0.671636	-0.423904
elastic net	IDP-25913	UKB_1180_Morning_or_evening_person_chronotype	-0.00587801	0.536941	-0.617446	4307	4335	0.711158	-0.370301
elastic net	IDP-25013	UKB_1180_Morning_or_evening_person_chronotype	-0.0074907	0.546579	-0.602894	2409	2425	0.719136	-0.359613
elastic net	IDP-25090	UKB_1180_Morning_or_evening_person_chronotype	0.00661422	0.569354	0.569004	2825	2854	0.738926	0.333276
elastic net	IDP-25699	UKB_1180_Morning_or_evening_person_chronotype	-0.00706176	0.591093	-0.537252	2410	2428	0.749433	-0.319388
elastic net	IDP-25432	UKB_1180_Morning_or_evening_person_chronotype	-0.00783073	0.600058	-0.524317	2352	2370	0.755905	-0.310862
elastic net	IDP-25511	UKB_1180_Morning_or_evening_person_chronotype	0.0087384	0.60379	0.518957	1418	1428	0.754114	0.313219
elastic net	IDP-25661	UKB_1180_Morning_or_evening_person_chronotype	-0.00507203	0.607082	-0.514243	4191	4215	0.75697	-0.309462
elastic net	PC-FA-ProbTrack-1	UKB_1180_Morning_or_evening_person_chronotype	0.00461151	0.618778	0.497584	4637	4674	0.76134	0.303722
elastic net	PC-OD-TBSS-1	UKB_1180_Morning_or_evening_person_chronotype	-0.00660256	0.618859	-0.497469	2619	2634	0.769079	-0.29358
elastic net	IDP-25666	UKB_1180_Morning_or_evening_person_chronotype	-0.00656099	0.624945	-0.488854	2776	2801	0.772829	-0.288677
elastic net	IDP-25392	UKB_1180_Morning_or_evening_person_chronotype	0.00753909	0.653509	0.448892	1802	1814	0.785648	0.271966
elastic net	IDP-25006	UKB_1180_Morning_or_evening_person_chronotype	-0.00779179	0.659487	-0.440622	1868	1878	0.791835	-0.263928
elastic net	IDP-25415	UKB_1180_Morning_or_evening_person_chronotype	0.00653341	0.66747	0.429622	1782	1797	0.79581	0.258773
elastic net	IDP-25385	UKB_1180_Morning_or_evening_person_chronotype	-0.00682029	0.681855	-0.409933	1859	1871	0.805868	-0.24576
elastic net	PC-Subcortical_GMvol-1	UKB_1180_Morning_or_evening_person_chronotype	-0.00544147	0.682472	-0.409092	1899	1918	0.804081	-0.248069
elastic net	IDP-25851	UKB_1180_Morning_or_evening_person_chronotype	0.00662487	0.701698	0.38303	1808	1822	0.818486	0.229492
elastic net	IDP-25354	UKB_1180_Morning_or_evening_person_chronotype	-0.00647647	0.715684	-0.364234	1685	1701	0.828113	-0.217122
elastic net	IDP-25361	UKB_1180_Morning_or_evening_person_chronotype	0.00560346	0.726423	0.349888	2121	2138	0.835059	0.208218
elastic net	IDP-25899	UKB_1180_Morning_or_evening_person_chronotype	0.00367761	0.730628	0.34429	3521	3543	0.836237	0.206709
elastic net	IDP-25346	UKB_1180_Morning_or_evening_person_chronotype	0.00316824	0.738287	0.334122	3403	3432	0.840322	0.201481
elastic net	IDP-25883	UKB_1180_Morning_or_evening_person_chronotype	0.00415279	0.738406	0.333966	2875	2902	0.844155	0.196581
elastic net	IDP-25406	UKB_1180_Morning_or_evening_person_chronotype	0.00417066	0.743537	0.327173	2680	2702	0.837062	0.205653
elastic net	IDP-25384	UKB_1180_Morning_or_evening_person_chronotype	0.00501584	0.756908	0.309543	1839	1851	0.851837	0.186775
elastic net	IDP-25411	UKB_1180_Morning_or_evening_person_chronotype	-0.00319284	0.764862	-0.299102	4424	4463	0.855769	-0.181762
elastic net	IDP-25672	UKB_1180_Morning_or_evening_person_chronotype	-0.00388282	0.770792	-0.291339	2491	2515	0.860902	-0.175226
elastic net	IDP-25075	UKB_1180_Morning_or_evening_person_chronotype	0.00468469	0.776128	0.284369	1819	1836	0.864516	0.170629
elastic net	IDP-25419	UKB_1180_Morning_or_evening_person_chronotype	0.00421155	0.789526	0.266927	1987	2004	0.871612	0.161611
elastic net	PC-OD-ProbTrack-1	UKB_1180_Morning_or_evening_person_chronotype	-0.00265644	0.805265	-0.24654	3182	3205	0.883676	-0.146311
elastic net	IDP-25002	UKB_1180_Morning_or_evening_person_chronotype	0.00249201	0.842061	0.199258	2419	2435	0.904674	0.119759
elastic net	IDP-25348	UKB_1180_Morning_or_evening_person_chronotype	-0.00490261	0.845331	-0.19508	743	747	0.905415	-0.118823
elastic net	IDP-25433	UKB_1180_Morning_or_evening_person_chronotype	0.00257873	0.847665	0.192099	2416	2432	0.90934	0.113871
elastic net	IDP-25370	UKB_1180_Morning_or_evening_person_chronotype	-0.00221576	0.859982	-0.176397	2689	2715	0.916248	-0.105161
elastic net	IDP-25103	UKB_1180_Morning_or_evening_person_chronotype	-0.00304857	0.863243	-0.172248	1970	1987	0.917914	-0.103062
elastic net	PC-ISOVF-TBSS-1	UKB_1180_Morning_or_evening_person_chronotype	0.00330359	0.887365	0.141639	610	615	0.934256	0.0824911
elastic net	IDP-25668	UKB_1180_Morning_or_evening_person_chronotype	-0.0021913	0.88988	-0.138457	1545	1556	0.935296	-0.0811832
elastic net	IDP-25407	UKB_1180_Morning_or_evening_person_chronotype	0.00210254	0.898427	0.127649	1622	1636	0.935496	0.0809323
elastic net	PC-FA-TBSS-1	UKB_1180_Morning_or_evening_person_chronotype	0.00143731	0.905035	0.119304	3038	3062	0.942362	0.0723013
elastic net	IDP-25004	UKB_1180_Morning_or_evening_person_chronotype	0.00113616	0.915437	0.106183	2556	2579	0.950023	0.0626784
elastic net	IDP-25874	UKB_1180_Morning_or_evening_person_chronotype	0.00216305	0.933411	0.0835537	668	671	0.960256	0.0498326
elastic net	IDP-25371	UKB_1180_Morning_or_evening_person_chronotype	-0.000397979	0.966372	-0.0421588	2441	2468	0.979747	-0.0253859
elastic net	IDP-25882	UKB_1180_Morning_or_evening_person_chronotype	-0.000509568	0.966404	-0.0421184	2272	2288	0.980569	-0.0243555
elastic net	IDP-25396	UKB_1180_Morning_or_evening_person_chronotype	0.000344887	0.977075	0.028736	2384	2405	0.986098	0.0174246
elastic net	IDP-25892	UKB_1180_Morning_or_evening_person_chronotype	0.000106215	0.995042	0.00621381	420	423	0.997088	0.00364949
elastic net	IDP-25091	UKB_1180_Morning_or_evening_person_chronotype	-7.76e-05	0.998373	-0.00203926	4196	4238	0.999025	0.0012214
elastic net	IDP-25360	UKB_1180_Morning_or_evening_person_chronotype	0.000459263	0.998544	0.00182469	1598	1612	0.999148	-0.00106838
elastic net	IDP-25355	UKB_1180_Morning_or_evening_person_chronotype	-0.000302013	0.998749	-0.00156831	1318	1329	0.99925	-0.000940515
ridge	IDP-25357	UKB_1200_Sleeplessness_or_insomnia	-0.0731752	2.65e-14	-7.61445	1061871	1071343	1.22567e-07	-5.28963
ridge	IDP-25356	UKB_1200_Sleeplessness_or_insomnia	-0.0586055	1.22e-09	-6.07822	1061871	1071343	2.81755e-05	-4.18773
ridge	IDP-25892	UKB_1200_Sleeplessness_or_insomnia	0.0583806	1.51e-09	6.04374	1061871	1071343	3.79275e-05	4.11976
ridge	PC-OD-ProbTrack-1	UKB_1200_Sleeplessness_or_insomnia	0.0433142	5.31e-09	5.83728	1061871	1071343	5.99762e-05	4.0129
ridge	IDP-25397	UKB_1200_Sleeplessness_or_insomnia	-0.0785618	2.35e-08	-5.58415	1061871	1071343	0.000136164	-3.81503
ridge	PC-OD-TBSS-1	UKB_1200_Sleeplessness_or_insomnia	0.0411105	2.98e-08	5.54267	1061871	1071343	0.000148805	3.79305
ridge	IDP-25834	UKB_1200_Sleeplessness_or_insomnia	-0.0516148	5.02e-08	-5.45045	1061871	1071343	0.000271044	-3.64151
ridge	IDP-25850	UKB_1200_Sleeplessness_or_insomnia	0.050606	1.21e-07	5.29165	1061871	1071343	0.000342911	3.58052
ridge	IDP-25065	UKB_1200_Sleeplessness_or_insomnia	-0.0726019	3.87e-07	-5.07517	1061871	1071343	0.000455157	-3.50585
ridge	IDP-25064	UKB_1200_Sleeplessness_or_insomnia	-0.0718736	5.17e-07	-5.02	1061871	1071343	0.000561003	-3.4498
ridge	PC-Subcortical_GMvol-1	UKB_1200_Sleeplessness_or_insomnia	0.0362071	1.2e-06	4.85598	1061871	1071343	0.000680878	3.39717
ridge	IDP-25860	UKB_1200_Sleeplessness_or_insomnia	0.0683534	1.57e-06	4.8027	1061871	1071343	0.00115886	3.24882
ridge	PC-Subcortical_vol-1	UKB_1200_Sleeplessness_or_insomnia	0.0359521	1.7e-06	4.78665	1061871	1071343	0.000801343	3.35233
ridge	IDP-25456	UKB_1200_Sleeplessness_or_insomnia	0.0665973	2.03e-06	4.75082	1061871	1071343	0.00136711	3.20151
ridge	IDP-25069	UKB_1200_Sleeplessness_or_insomnia	-0.0448587	2.37e-06	-4.71903	1061871	1071343	0.00107782	-3.26938
ridge	IDP-25004	UKB_1200_Sleeplessness_or_insomnia	-0.0442848	3.15e-06	-4.66052	1061871	1071343	0.00142289	-3.18997
ridge	IDP-25430	UKB_1200_Sleeplessness_or_insomnia	-0.0639404	3.79e-06	-4.62238	1061871	1071343	0.00152243	-3.17037
ridge	IDP-25060	UKB_1200_Sleeplessness_or_insomnia	0.0646075	4.33e-06	4.59474	1061871	1071343	0.00158051	3.15948
ridge	IDP-25068	UKB_1200_Sleeplessness_or_insomnia	-0.0436975	4.58e-06	-4.58297	1061871	1071343	0.00167342	-3.1428
ridge	IDP-25394	UKB_1200_Sleeplessness_or_insomnia	0.0442663	6.08e-06	4.5235	1061871	1071343	0.00156389	3.16256
ridge	IDP-25851	UKB_1200_Sleeplessness_or_insomnia	0.0405908	2.72e-05	4.19586	1061871	1071343	0.00364956	2.90696
ridge	IDP-25345	UKB_1200_Sleeplessness_or_insomnia	-0.0591235	3.2e-05	-4.1589	1061871	1071343	0.00427803	-2.8569
ridge	IDP-25695	UKB_1200_Sleeplessness_or_insomnia	0.0402947	3.65e-05	4.12873	1061871	1071343	0.00419985	2.86275
ridge	IDP-25512	UKB_1200_Sleeplessness_or_insomnia	-0.0399498	3.75e-05	-4.12251	1061871	1071343	0.00359821	-2.91139
ridge	IDP-25374	UKB_1200_Sleeplessness_or_insomnia	0.0397196	3.79e-05	4.11986	1061871	1071343	0.00561899	2.76922
ridge	IDP-25828	UKB_1200_Sleeplessness_or_insomnia	0.0303792	4.04e-05	4.10499	1061871	1071343	0.00467519	2.8286
ridge	IDP-25086	UKB_1200_Sleeplessness_or_insomnia	0.0400304	4.76e-05	4.06726	1061871	1071343	0.00541669	2.78115
ridge	IDP-25714	UKB_1200_Sleeplessness_or_insomnia	-0.056966	4.92e-05	-4.05918	1061871	1071343	0.00617182	-2.73851
ridge	IDP-25885	UKB_1200_Sleeplessness_or_insomnia	-0.0568642	5.02e-05	-4.0549	1061871	1071343	0.00603282	-2.74599
ridge	IDP-25888	UKB_1200_Sleeplessness_or_insomnia	-0.0578799	5.18e-05	-4.04716	1061871	1071343	0.00614867	-2.73975
ridge	IDP-25407	UKB_1200_Sleeplessness_or_insomnia	0.0380131	7.84e-05	3.94914	1061871	1071343	0.00419538	2.86309
ridge	IDP-25835	UKB_1200_Sleeplessness_or_insomnia	-0.0374927	8.3e-05	-3.93546	1061871	1071343	0.00780092	-2.66057
ridge	IDP-25884	UKB_1200_Sleeplessness_or_insomnia	-0.0556328	8.66e-05	-3.92549	1061871	1071343	0.00804379	-2.65023
ridge	IDP-25085	UKB_1200_Sleeplessness_or_insomnia	0.0380771	9.32e-05	3.9077	1061871	1071343	0.00799674	2.65221
ridge	IDP-25431	UKB_1200_Sleeplessness_or_insomnia	-0.0371436	0.000105872	-3.87672	1061871	1071343	0.00760758	-2.66901
ridge	IDP-25426	UKB_1200_Sleeplessness_or_insomnia	-0.0371351	0.000133996	-3.819	1061871	1071343	0.00945711	-2.59507
ridge	IDP-25829	UKB_1200_Sleeplessness_or_insomnia	0.0278155	0.000167218	3.764	1061871	1071343	0.010276	2.5664
ridge	IDP-25404	UKB_1200_Sleeplessness_or_insomnia	0.0349035	0.000299804	3.61547	1061871	1071343	0.0160528	2.40771
ridge	IDP-25679	UKB_1200_Sleeplessness_or_insomnia	-0.0348141	0.000342519	-3.58082	1061871	1071343	0.0128574	-2.4877
ridge	IDP-25371	UKB_1200_Sleeplessness_or_insomnia	0.0340014	0.00043476	3.51803	1061871	1071343	0.0143957	2.44723
ridge	IDP-25877	UKB_1200_Sleeplessness_or_insomnia	0.0343011	0.000461198	3.50234	1061871	1071343	0.01547	2.42119
ridge	IDP-25067	UKB_1200_Sleeplessness_or_insomnia	-0.0489842	0.00057771	-3.44187	1061871	1071343	0.0190648	-2.34426
ridge	IDP-25438	UKB_1200_Sleeplessness_or_insomnia	0.0484402	0.000591688	3.4354	1061871	1071343	0.0178002	2.36975
ridge	IDP-25406	UKB_1200_Sleeplessness_or_insomnia	0.0328183	0.000597539	3.43273	1061871	1071343	0.0134479	2.47168
ridge	IDP-25844	UKB_1200_Sleeplessness_or_insomnia	0.0487299	0.000690169	3.39346	1061871	1071343	0.0200299	2.32579
ridge	IDP-25503	UKB_1200_Sleeplessness_or_insomnia	0.0468169	0.000772903	3.36232	1061871	1071343	0.0268473	2.21373
ridge	IDP-25876	UKB_1200_Sleeplessness_or_insomnia	0.0466886	0.000998797	3.29087	1061871	1071343	0.0247563	2.24518
ridge	IDP-25498	UKB_1200_Sleeplessness_or_insomnia	0.0322583	0.00102287	3.28416	1061871	1071343	0.021306	2.30252
ridge	IDP-25445	UKB_1200_Sleeplessness_or_insomnia	-0.0314799	0.00103579	-3.28062	1061871	1071343	0.0233149	-2.26824
ridge	IDP-25502	UKB_1200_Sleeplessness_or_insomnia	0.0460318	0.00108021	3.26876	1061871	1071343	0.0274459	2.20512
ridge	PC-FA-TBSS-1	UKB_1200_Sleeplessness_or_insomnia	-0.0242358	0.00121117	-3.23624	1061871	1071343	0.0236401	-2.26293
ridge	IDP-25078	UKB_1200_Sleeplessness_or_insomnia	0.0307753	0.00136318	3.20234	1061871	1071343	0.0263673	2.22076
ridge	IDP-25490	UKB_1200_Sleeplessness_or_insomnia	0.031177	0.00143041	3.18844	1061871	1071343	0.0277861	2.20029
ridge	IDP-25361	UKB_1200_Sleeplessness_or_insomnia	0.0306966	0.00152965	3.169	1061871	1071343	0.0290012	2.18347
ridge	IDP-25094	UKB_1200_Sleeplessness_or_insomnia	0.0305661	0.00155223	3.16474	1061871	1071343	0.0280375	2.19676
ridge	IDP-25006	UKB_1200_Sleeplessness_or_insomnia	0.0305702	0.00165241	3.14649	1061871	1071343	0.0292967	2.17947
ridge	IDP-25370	UKB_1200_Sleeplessness_or_insomnia	0.0297813	0.00192831	3.10106	1061871	1071343	0.0323741	2.13976
ridge	IDP-25427	UKB_1200_Sleeplessness_or_insomnia	-0.0305209	0.00193715	-3.0997	1061871	1071343	0.0339944	-2.12014
ridge	IDP-25395	UKB_1200_Sleeplessness_or_insomnia	-0.0292452	0.00201102	-3.0886	1061871	1071343	0.0330692	-2.13124
ridge	IDP-25419	UKB_1200_Sleeplessness_or_insomnia	0.0301246	0.00202881	3.08598	1061871	1071343	0.0310677	2.1562
ridge	IDP-25904	UKB_1200_Sleeplessness_or_insomnia	0.0301846	0.00213809	3.07035	1061871	1071343	0.0327354	2.13531
ridge	IDP-25898	UKB_1200_Sleeplessness_or_insomnia	0.0293679	0.00213963	3.07013	1061871	1071343	0.0350292	2.10802
ridge	IDP-25018	UKB_1200_Sleeplessness_or_insomnia	-0.0429607	0.0023922	-3.03665	1061871	1071343	0.035192	-2.10614
ridge	IDP-25066	UKB_1200_Sleeplessness_or_insomnia	-0.0297814	0.00256825	-3.01518	1061871	1071343	0.0393344	-2.06067
ridge	IDP-25359	UKB_1200_Sleeplessness_or_insomnia	0.0287963	0.00299562	2.96819	1061871	1071343	0.0372768	2.08272
ridge	IDP-25098	UKB_1200_Sleeplessness_or_insomnia	-0.0281622	0.00337569	-2.93128	1061871	1071343	0.0436632	-2.01731
ridge	IDP-25061	UKB_1200_Sleeplessness_or_insomnia	0.0283489	0.00366331	2.90579	1061871	1071343	0.042529	2.02831
ridge	IDP-25421	UKB_1200_Sleeplessness_or_insomnia	-0.0407491	0.00370944	-2.90187	1061871	1071343	0.0503572	-1.95692
ridge	IDP-25366	UKB_1200_Sleeplessness_or_insomnia	0.0277681	0.00382409	2.89232	1061871	1071343	0.0457769	1.99744
ridge	IDP-25658	UKB_1200_Sleeplessness_or_insomnia	-0.0408879	0.00383419	-2.89149	1061871	1071343	0.0508124	-1.95306
ridge	IDP-25902	UKB_1200_Sleeplessness_or_insomnia	0.0215312	0.00396761	2.88073	1061871	1071343	0.0449548	2.00508
ridge	IDP-25694	UKB_1200_Sleeplessness_or_insomnia	0.0279914	0.00455316	2.83706	1061871	1071343	0.0506848	1.95414
ridge	IDP-25891	UKB_1200_Sleeplessness_or_insomnia	-0.0268788	0.00487873	-2.81493	1061871	1071343	0.0551879	-1.91739
ridge	IDP-25393	UKB_1200_Sleeplessness_or_insomnia	-0.027455	0.00489458	-2.81389	1061871	1071343	0.0501088	-1.95903
ridge	IDP-25496	UKB_1200_Sleeplessness_or_insomnia	-0.0392121	0.0055934	-2.77071	1061871	1071343	0.0532941	-1.93253
ridge	IDP-25070	UKB_1200_Sleeplessness_or_insomnia	-0.0387841	0.00573268	-2.76269	1061871	1071343	0.058308	-1.89338
ridge	IDP-25652	UKB_1200_Sleeplessness_or_insomnia	0.0269467	0.00631659	2.73088	1061871	1071343	0.0587749	1.88987
ridge	IDP-25847	UKB_1200_Sleeplessness_or_insomnia	-0.038476	0.00631713	-2.73085	1061871	1071343	0.0647031	-1.8473
ridge	IDP-25413	UKB_1200_Sleeplessness_or_insomnia	0.0375408	0.00663849	2.71446	1061871	1071343	0.0614304	1.87038
ridge	IDP-25090	UKB_1200_Sleeplessness_or_insomnia	0.0255736	0.00732184	2.68184	1061871	1071343	0.068149	1.82402
ridge	IDP-25010	UKB_1200_Sleeplessness_or_insomnia	0.0201748	0.00758151	2.67016	1061871	1071343	0.0680426	1.82472
ridge	IDP-25789	UKB_1200_Sleeplessness_or_insomnia	-0.0372339	0.00765621	-2.66687	1061871	1071343	0.0619488	-1.86666
ridge	IDP-25412	UKB_1200_Sleeplessness_or_insomnia	-0.0262099	0.00769197	-2.6653	1061871	1071343	0.0708315	-1.80656
ridge	IDP-25894	UKB_1200_Sleeplessness_or_insomnia	0.0252862	0.00782044	2.65973	1061871	1071343	0.0628722	1.86009
ridge	IDP-25511	UKB_1200_Sleeplessness_or_insomnia	-0.0254839	0.0081712	-2.64491	1061871	1071343	0.0652788	-1.84334
ridge	IDP-25418	UKB_1200_Sleeplessness_or_insomnia	0.0247366	0.00966745	2.5875	1061871	1071343	0.0756592	1.77645
ridge	IDP-25879	UKB_1200_Sleeplessness_or_insomnia	0.0244838	0.010997	2.5428	1061871	1071343	0.0849553	1.72263
ridge	IDP-25424	UKB_1200_Sleeplessness_or_insomnia	-0.018842	0.0111109	-2.53919	1061871	1071343	0.0745511	-1.78322
ridge	IDP-25509	UKB_1200_Sleeplessness_or_insomnia	-0.0251767	0.0121044	-2.50909	1061871	1071343	0.0844852	-1.72523
ridge	IDP-25858	UKB_1200_Sleeplessness_or_insomnia	-0.0354743	0.0122304	-2.50542	1061871	1071343	0.0907876	-1.69126
ridge	IDP-25784	UKB_1200_Sleeplessness_or_insomnia	-0.0184974	0.0127764	-2.48994	1061871	1071343	0.0865892	-1.71367
ridge	IDP-25012	UKB_1200_Sleeplessness_or_insomnia	0.0235262	0.0129193	2.48599	1061871	1071343	0.0867483	1.71281
ridge	IDP-25912	UKB_1200_Sleeplessness_or_insomnia	-0.024064	0.0147003	-2.43968	1061871	1071343	0.0944062	-1.6726
ridge	IDP-25432	UKB_1200_Sleeplessness_or_insomnia	-0.0237747	0.0153381	-2.4243	1061871	1071343	0.0958502	-1.66531
ridge	PC-FA-ProbTrack-1	UKB_1200_Sleeplessness_or_insomnia	-0.01805	0.0153711	-2.42351	1061871	1071343	0.0882918	-1.70448
ridge	IDP-25870	UKB_1200_Sleeplessness_or_insomnia	-0.0335197	0.0158417	-2.41254	1061871	1071343	0.100753	-1.64121
ridge	IDP-25911	UKB_1200_Sleeplessness_or_insomnia	-0.0341856	0.0158605	-2.41211	1061871	1071343	0.100412	-1.64286
ridge	IDP-25900	UKB_1200_Sleeplessness_or_insomnia	0.0180651	0.0161342	2.40586	1061871	1071343	0.0949701	1.66974
ridge	IDP-25675	UKB_1200_Sleeplessness_or_insomnia	-0.0235106	0.0163699	-2.40056	1061871	1071343	0.097458	-1.6573
ridge	IDP-25367	UKB_1200_Sleeplessness_or_insomnia	0.0231881	0.0166158	2.3951	1061871	1071343	0.0985531	1.65191
ridge	IDP-25013	UKB_1200_Sleeplessness_or_insomnia	0.0228076	0.0166603	2.39412	1061871	1071343	0.0983963	1.65268
ridge	IDP-25353	UKB_1200_Sleeplessness_or_insomnia	-0.0337902	0.0169181	-2.38848	1061871	1071343	0.10502	-1.62099
ridge	IDP-25849	UKB_1200_Sleeplessness_or_insomnia	-0.0232712	0.0179036	-2.36761	1061871	1071343	0.0966277	-1.66143
ridge	IDP-25062	UKB_1200_Sleeplessness_or_insomnia	-0.0333685	0.0188127	-2.34922	1061871	1071343	0.109142	-1.60206
ridge	IDP-25669	UKB_1200_Sleeplessness_or_insomnia	0.0225595	0.0192539	2.34058	1061871	1071343	0.102764	1.6316
ridge	IDP-25016	UKB_1200_Sleeplessness_or_insomnia	-0.0221603	0.0200315	-2.32576	1061871	1071343	0.114295	-1.57918
ridge	IDP-25096	UKB_1200_Sleeplessness_or_insomnia	0.017957	0.0200749	2.32494	1061871	1071343	0.102961	1.63067
ridge	IDP-25653	UKB_1200_Sleeplessness_or_insomnia	0.0323379	0.0220603	2.28933	1061871	1071343	0.115979	1.57188
ridge	IDP-25011	UKB_1200_Sleeplessness_or_insomnia	0.0213945	0.0241071	2.25542	1061871	1071343	0.118688	1.5603
ridge	IDP-25354	UKB_1200_Sleeplessness_or_insomnia	-0.0219456	0.0241923	-2.25406	1061871	1071343	0.119896	-1.55521
ridge	IDP-25436	UKB_1200_Sleeplessness_or_insomnia	0.0220625	0.0247702	2.24497	1061871	1071343	0.123371	1.54078
ridge	IDP-25425	UKB_1200_Sleeplessness_or_insomnia	-0.01627	0.0248652	-2.24349	1061871	1071343	0.122119	-1.54594
ridge	IDP-25664	UKB_1200_Sleeplessness_or_insomnia	0.0305633	0.0264742	2.21918	1061871	1071343	0.136838	1.48767
ridge	IDP-25665	UKB_1200_Sleeplessness_or_insomnia	0.0211531	0.0274197	2.20549	1061871	1071343	0.134834	1.49531
ridge	IDP-25667	UKB_1200_Sleeplessness_or_insomnia	-0.0214359	0.0279615	-2.19783	1061871	1071343	0.129489	-1.51612
ridge	IDP-25409	UKB_1200_Sleeplessness_or_insomnia	-0.0213588	0.0281967	-2.19454	1061871	1071343	0.138761	-1.48042
ridge	IDP-25893	UKB_1200_Sleeplessness_or_insomnia	0.0210747	0.0283369	2.19259	1061871	1071343	0.126427	1.52834
ridge	PC-Cerebellum-1	UKB_1200_Sleeplessness_or_insomnia	0.0160914	0.0284788	2.19063	1061871	1071343	0.129137	1.51752
ridge	IDP-25434	UKB_1200_Sleeplessness_or_insomnia	0.0209062	0.0292881	2.17959	1061871	1071343	0.134655	1.49599
ridge	IDP-25497	UKB_1200_Sleeplessness_or_insomnia	-0.0303395	0.0298518	-2.17205	1061871	1071343	0.134867	-1.49518
ridge	IDP-25899	UKB_1200_Sleeplessness_or_insomnia	-0.0207931	0.0307004	-2.16093	1061871	1071343	0.133707	-1.49964
ridge	IDP-25074	UKB_1200_Sleeplessness_or_insomnia	-0.0203671	0.0315777	-2.14972	1061871	1071343	0.13702	-1.48698
ridge	IDP-25363	UKB_1200_Sleeplessness_or_insomnia	-0.0210255	0.0316935	-2.14826	1061871	1071343	0.136535	-1.48882
ridge	IDP-25701	UKB_1200_Sleeplessness_or_insomnia	0.0205954	0.0324453	2.13888	1061871	1071343	0.132709	1.50351
ridge	IDP-25783	UKB_1200_Sleeplessness_or_insomnia	-0.0293707	0.0337759	-2.12274	1061871	1071343	0.144251	-1.46014
ridge	IDP-25878	UKB_1200_Sleeplessness_or_insomnia	0.0202878	0.0349585	2.10884	1061871	1071343	0.153223	1.42824
ridge	IDP-25093	UKB_1200_Sleeplessness_or_insomnia	-0.0291758	0.0353544	-2.10428	1061871	1071343	0.146402	-1.45236
ridge	IDP-25838	UKB_1200_Sleeplessness_or_insomnia	-0.0291521	0.0358169	-2.099	1061871	1071343	0.153194	-1.42834
ridge	IDP-25369	UKB_1200_Sleeplessness_or_insomnia	0.020137	0.0372699	2.08279	1061871	1071343	0.147924	1.4469
ridge	IDP-25368	UKB_1200_Sleeplessness_or_insomnia	0.0199709	0.0375684	2.07953	1061871	1071343	0.14992	1.43982
ridge	IDP-25002	UKB_1200_Sleeplessness_or_insomnia	0.0201676	0.0377813	2.07722	1061871	1071343	0.149082	1.44278
ridge	IDP-25087	UKB_1200_Sleeplessness_or_insomnia	0.0286068	0.0391213	2.06291	1061871	1071343	0.165926	1.38541
ridge	IDP-25015	UKB_1200_Sleeplessness_or_insomnia	-0.0195687	0.0414457	-2.03904	1061871	1071343	0.168097	-1.37834
ridge	IDP-25405	UKB_1200_Sleeplessness_or_insomnia	0.019302	0.0429926	2.02378	1061871	1071343	0.1769	1.35036
ridge	IDP-25650	UKB_1200_Sleeplessness_or_insomnia	0.0282984	0.0431093	2.02265	1061871	1071343	0.171413	1.36768
ridge	IDP-25423	UKB_1200_Sleeplessness_or_insomnia	-0.0288202	0.0432202	-2.02158	1061871	1071343	0.16471	-1.3894
ridge	IDP-25887	UKB_1200_Sleeplessness_or_insomnia	0.015439	0.0432522	2.02127	1061871	1071343	0.158236	1.41103
ridge	IDP-25801	UKB_1200_Sleeplessness_or_insomnia	0.0282505	0.0446949	2.00751	1061871	1071343	0.167885	1.37903
ridge	IDP-25072	UKB_1200_Sleeplessness_or_insomnia	-0.0193452	0.0450448	-2.00424	1061871	1071343	0.16742	-1.38054
ridge	IDP-25909	UKB_1200_Sleeplessness_or_insomnia	-0.0200312	0.0457705	-1.9975	1061871	1071343	0.167536	-1.38017
ridge	IDP-25501	UKB_1200_Sleeplessness_or_insomnia	0.0282857	0.0464475	1.9913	1061871	1071343	0.182314	1.33366
ridge	IDP-25654	UKB_1200_Sleeplessness_or_insomnia	-0.0280055	0.0472712	-1.98386	1061871	1071343	0.173866	-1.35989
ridge	IDP-25059	UKB_1200_Sleeplessness_or_insomnia	0.0186185	0.0475478	1.98139	1061871	1071343	0.178331	1.34591
ridge	IDP-25401	UKB_1200_Sleeplessness_or_insomnia	0.0287399	0.0477262	1.9798	1061871	1071343	0.179233	1.34312
ridge	IDP-25373	UKB_1200_Sleeplessness_or_insomnia	0.0189441	0.0493743	1.96535	1061871	1071343	0.172354	1.36468
ridge	IDP-25014	UKB_1200_Sleeplessness_or_insomnia	0.0146453	0.0498017	1.96166	1061871	1071343	0.172989	1.36266
ridge	IDP-25437	UKB_1200_Sleeplessness_or_insomnia	0.0196352	0.0498695	1.96108	1061871	1071343	0.176492	1.35164
ridge	IDP-25698	UKB_1200_Sleeplessness_or_insomnia	0.0194785	0.0506127	1.95475	1061871	1071343	0.176663	1.3511
ridge	IDP-25400	UKB_1200_Sleeplessness_or_insomnia	0.028125	0.0511115	1.95054	1061871	1071343	0.179545	1.34216
ridge	IDP-25805	UKB_1200_Sleeplessness_or_insomnia	0.0276083	0.0518364	1.94449	1061871	1071343	0.180746	1.33846
ridge	IDP-25346	UKB_1200_Sleeplessness_or_insomnia	0.0141963	0.0538552	1.928	1061871	1071343	0.179359	1.34273
ridge	IDP-25916	UKB_1200_Sleeplessness_or_insomnia	-0.0192177	0.0543604	-1.92395	1061871	1071343	0.179432	-1.34251
ridge	IDP-25385	UKB_1200_Sleeplessness_or_insomnia	0.0184388	0.0570245	1.90312	1061871	1071343	0.187114	1.31916
ridge	IDP-25493	UKB_1200_Sleeplessness_or_insomnia	0.0184632	0.0577116	1.89788	1061871	1071343	0.190771	1.3083
ridge	IDP-25077	UKB_1200_Sleeplessness_or_insomnia	-0.0262658	0.0589395	-1.88864	1061871	1071343	0.205643	-1.26564
ridge	IDP-25913	UKB_1200_Sleeplessness_or_insomnia	0.0178574	0.0627454	1.86099	1061871	1071343	0.196933	1.29034
ridge	IDP-25896	UKB_1200_Sleeplessness_or_insomnia	-0.0179938	0.0635549	-1.85529	1061871	1071343	0.195565	-1.29429
ridge	IDP-25486	UKB_1200_Sleeplessness_or_insomnia	0.0261846	0.0652947	1.84323	1061871	1071343	0.207467	1.26056
ridge	IDP-25660	UKB_1200_Sleeplessness_or_insomnia	0.0180905	0.0665798	1.8345	1061871	1071343	0.197021	1.29009
ridge	IDP-25668	UKB_1200_Sleeplessness_or_insomnia	-0.0255158	0.0676207	-1.82753	1061871	1071343	0.21348	-1.24405
ridge	IDP-25017	UKB_1200_Sleeplessness_or_insomnia	-0.0251278	0.0731507	-1.79189	1061871	1071343	0.220225	-1.22593
ridge	IDP-25088	UKB_1200_Sleeplessness_or_insomnia	0.0172122	0.0752253	1.77909	1061871	1071343	0.217348	1.23361
ridge	IDP-25874	UKB_1200_Sleeplessness_or_insomnia	0.0257929	0.077306	1.76654	1061871	1071343	0.222713	1.21935
ridge	PC-Cortical-1	UKB_1200_Sleeplessness_or_insomnia	0.0171104	0.0783628	1.76027	1061871	1071343	0.22179	1.22178
ridge	IDP-25091	UKB_1200_Sleeplessness_or_insomnia	0.0132142	0.0800476	1.75041	1061871	1071343	0.22537	1.21237
ridge	IDP-25686	UKB_1200_Sleeplessness_or_insomnia	0.0167551	0.0829347	1.73391	1061871	1071343	0.22214	1.22086
ridge	IDP-25101	UKB_1200_Sleeplessness_or_insomnia	-0.0171013	0.0830847	-1.73306	1061871	1071343	0.238936	-1.17765
ridge	IDP-25500	UKB_1200_Sleeplessness_or_insomnia	0.0241481	0.0898386	1.69625	1061871	1071343	0.256248	1.1353
ridge	IDP-25079	UKB_1200_Sleeplessness_or_insomnia	0.0161204	0.0903164	1.69373	1061871	1071343	0.239114	1.17721
ridge	IDP-25355	UKB_1200_Sleeplessness_or_insomnia	-0.016639	0.090577	-1.69236	1061871	1071343	0.240648	-1.17337
ridge	IDP-25666	UKB_1200_Sleeplessness_or_insomnia	-0.0164996	0.0919455	-1.68522	1061871	1071343	0.248562	-1.15385
ridge	IDP-25095	UKB_1200_Sleeplessness_or_insomnia	0.0158262	0.0941189	1.67406	1061871	1071343	0.252652	1.14393
ridge	IDP-25102	UKB_1200_Sleeplessness_or_insomnia	-0.0161025	0.0944767	-1.67224	1061871	1071343	0.245396	-1.16161
ridge	IDP-25403	UKB_1200_Sleeplessness_or_insomnia	0.0240649	0.094954	1.66982	1061871	1071343	0.24636	1.15923
ridge	IDP-25513	UKB_1200_Sleeplessness_or_insomnia	-0.0241519	0.0978649	-1.65529	1061871	1071343	0.254004	-1.14068
ridge	IDP-25846	UKB_1200_Sleeplessness_or_insomnia	-0.0228191	0.10576	-1.61755	1061871	1071343	0.270761	-1.10131
ridge	IDP-25837	UKB_1200_Sleeplessness_or_insomnia	0.0228236	0.107117	1.61129	1061871	1071343	0.267667	1.10845
ridge	IDP-25843	UKB_1200_Sleeplessness_or_insomnia	0.0224324	0.111258	1.59256	1061871	1071343	0.280429	1.07936
ridge	IDP-25915	UKB_1200_Sleeplessness_or_insomnia	-0.0149495	0.117925	-1.56354	1061871	1071343	0.285216	-1.06868
ridge	IDP-25447	UKB_1200_Sleeplessness_or_insomnia	-0.0227782	0.119257	-1.5579	1061871	1071343	0.292731	-1.05215
ridge	IDP-25895	UKB_1200_Sleeplessness_or_insomnia	-0.0151133	0.127246	-1.52505	1061871	1071343	0.298743	-1.03913
ridge	IDP-25411	UKB_1200_Sleeplessness_or_insomnia	-0.0114564	0.128608	-1.51961	1061871	1071343	0.286902	-1.06494
ridge	IDP-25867	UKB_1200_Sleeplessness_or_insomnia	-0.020808	0.132642	-1.50376	1061871	1071343	0.306131	-1.02337
ridge	IDP-25897	UKB_1200_Sleeplessness_or_insomnia	-0.0143147	0.134183	-1.49781	1061871	1071343	0.304728	-1.02635
ridge	IDP-25348	UKB_1200_Sleeplessness_or_insomnia	0.0143475	0.140977	1.47216	1061871	1071343	0.301315	1.03362
ridge	IDP-25360	UKB_1200_Sleeplessness_or_insomnia	0.0136973	0.145602	1.45524	1061871	1071343	0.32243	0.989477
ridge	IDP-25084	UKB_1200_Sleeplessness_or_insomnia	0.0143733	0.151036	1.43588	1061871	1071343	0.331443	0.971211
ridge	IDP-25905	UKB_1200_Sleeplessness_or_insomnia	0.0110264	0.155875	1.41908	1061871	1071343	0.320651	0.99312
ridge	IDP-25429	UKB_1200_Sleeplessness_or_insomnia	0.0194121	0.161594	1.39973	1061871	1071343	0.342003	0.950214
ridge	IDP-25663	UKB_1200_Sleeplessness_or_insomnia	0.0134858	0.172568	1.364	1061871	1071343	0.356546	0.921966
ridge	IDP-25682	UKB_1200_Sleeplessness_or_insomnia	-0.0190496	0.174217	-1.35878	1061871	1071343	0.349466	-0.935625
ridge	IDP-25914	UKB_1200_Sleeplessness_or_insomnia	-0.013589	0.17694	-1.35024	1061871	1071343	0.352116	-0.930493
ridge	PC-ISOVF-ProbTrack-1	UKB_1200_Sleeplessness_or_insomnia	-0.0134403	0.182589	-1.33282	1061871	1071343	0.366252	-0.903516
ridge	IDP-25089	UKB_1200_Sleeplessness_or_insomnia	0.0125006	0.18279	1.33221	1061871	1071343	0.357075	0.920954
ridge	IDP-25347	UKB_1200_Sleeplessness_or_insomnia	-0.00943461	0.192426	-1.30344	1061871	1071343	0.370099	-0.896288
ridge	IDP-25020	UKB_1200_Sleeplessness_or_insomnia	0.0174503	0.20161	1.27698	1061871	1071343	0.38451	0.869617
ridge	IDP-25076	UKB_1200_Sleeplessness_or_insomnia	0.0179626	0.204098	1.26996	1061871	1071343	0.397984	0.845227
ridge	IDP-25441	UKB_1200_Sleeplessness_or_insomnia	-0.0183925	0.204993	-1.26745	1061871	1071343	0.390046	-0.859535
ridge	IDP-25008	UKB_1200_Sleeplessness_or_insomnia	0.00957572	0.206903	1.26213	1061871	1071343	0.395508	0.849671
ridge	IDP-25656	UKB_1200_Sleeplessness_or_insomnia	0.0178419	0.210757	1.25149	1061871	1071343	0.369727	0.896985
ridge	IDP-25881	UKB_1200_Sleeplessness_or_insomnia	0.0118117	0.217042	1.23443	1061871	1071343	0.390373	0.858941
ridge	IDP-25919	UKB_1200_Sleeplessness_or_insomnia	0.0176783	0.219354	1.22825	1061871	1071343	0.409092	0.825492
ridge	IDP-25687	UKB_1200_Sleeplessness_or_insomnia	-0.017368	0.225117	-1.21303	1061871	1071343	0.403461	-0.835456
ridge	IDP-25871	UKB_1200_Sleeplessness_or_insomnia	-0.0115065	0.232589	-1.19372	1061871	1071343	0.415713	-0.813882
ridge	IDP-25842	UKB_1200_Sleeplessness_or_insomnia	0.0164681	0.232748	1.19331	1061871	1071343	0.417235	0.811228
ridge	IDP-25840	UKB_1200_Sleeplessness_or_insomnia	0.0173356	0.235446	1.18645	1061871	1071343	0.425201	0.79743
ridge	IDP-25081	UKB_1200_Sleeplessness_or_insomnia	-0.0167267	0.2429	-1.16777	1061871	1071343	0.423702	-0.800016
ridge	IDP-25082	UKB_1200_Sleeplessness_or_insomnia	0.0112567	0.24661	1.15862	1061871	1071343	0.425587	0.796766
ridge	IDP-25655	UKB_1200_Sleeplessness_or_insomnia	0.0111265	0.252464	1.14438	1061871	1071343	0.435652	0.779556
ridge	IDP-25856	UKB_1200_Sleeplessness_or_insomnia	-0.0113173	0.264103	-1.11675	1061871	1071343	0.439513	-0.773016
ridge	IDP-25492	UKB_1200_Sleeplessness_or_insomnia	-0.0160736	0.268272	-1.10705	1061871	1071343	0.437949	-0.775661
ridge	IDP-25845	UKB_1200_Sleeplessness_or_insomnia	0.0156451	0.274921	1.0918	1061871	1071343	0.451382	0.753113
ridge	IDP-25396	UKB_1200_Sleeplessness_or_insomnia	-0.0109053	0.275567	-1.09033	1061871	1071343	0.445608	-0.762757
ridge	IDP-25362	UKB_1200_Sleeplessness_or_insomnia	-0.0109407	0.276356	-1.08854	1061871	1071343	0.45229	-0.751602
ridge	IDP-25688	UKB_1200_Sleeplessness_or_insomnia	0.0101844	0.286871	1.06501	1061871	1071343	0.463265	0.733482
ridge	IDP-25507	UKB_1200_Sleeplessness_or_insomnia	0.014977	0.287474	1.06368	1061871	1071343	0.462376	0.73494
ridge	IDP-25906	UKB_1200_Sleeplessness_or_insomnia	0.0102155	0.291982	1.05378	1061871	1071343	0.46293	0.73403
ridge	IDP-25417	UKB_1200_Sleeplessness_or_insomnia	0.0101155	0.297632	1.04153	1061871	1071343	0.466815	0.727671
ridge	IDP-25795	UKB_1200_Sleeplessness_or_insomnia	0.014698	0.30531	1.02511	1061871	1071343	0.479309	0.707415
ridge	IDP-25880	UKB_1200_Sleeplessness_or_insomnia	0.0095064	0.306498	1.0226	1061871	1071343	0.476742	0.711552
ridge	IDP-25344	UKB_1200_Sleeplessness_or_insomnia	-0.0098917	0.306895	-1.02176	1061871	1071343	0.488676	-0.692417
ridge	IDP-25514	UKB_1200_Sleeplessness_or_insomnia	0.0139262	0.311068	1.01298	1061871	1071343	0.486894	0.695258
ridge	IDP-25680	UKB_1200_Sleeplessness_or_insomnia	-0.0141632	0.314547	-1.00573	1061871	1071343	0.490521	-0.68948
ridge	IDP-25661	UKB_1200_Sleeplessness_or_insomnia	0.00756223	0.314996	1.00479	1061871	1071343	0.484793	0.698615
ridge	IDP-25358	UKB_1200_Sleeplessness_or_insomnia	0.00987701	0.317422	0.999769	1061871	1071343	0.478693	0.708407
ridge	IDP-25848	UKB_1200_Sleeplessness_or_insomnia	-0.0141682	0.321854	-0.990656	1061871	1071343	0.496343	-0.680255
ridge	IDP-25083	UKB_1200_Sleeplessness_or_insomnia	0.013731	0.322423	0.989491	1061871	1071343	0.505869	0.665283
ridge	IDP-25391	UKB_1200_Sleeplessness_or_insomnia	0.0139328	0.324034	0.986201	1061871	1071343	0.491118	0.688531
ridge	IDP-25075	UKB_1200_Sleeplessness_or_insomnia	-0.00906548	0.34099	-0.95221	1061871	1071343	0.50894	-0.660489
ridge	IDP-25375	UKB_1200_Sleeplessness_or_insomnia	0.00900119	0.34887	0.936784	1061871	1071343	0.526706	0.633043
ridge	IDP-25886	UKB_1200_Sleeplessness_or_insomnia	0.00917915	0.348902	0.936721	1061871	1071343	0.517256	0.647581
ridge	PC-ICVF-ProbTrack-1	UKB_1200_Sleeplessness_or_insomnia	0.00540545	0.354803	0.925314	1061871	1071343	0.521505	0.641027
ridge	IDP-25384	UKB_1200_Sleeplessness_or_insomnia	0.0088466	0.364393	0.907026	1061871	1071343	0.527386	0.632001
ridge	IDP-25380	UKB_1200_Sleeplessness_or_insomnia	0.00857774	0.377149	0.883161	1061871	1071343	0.539018	0.614298
ridge	IDP-25388	UKB_1200_Sleeplessness_or_insomnia	0.00858167	0.379137	0.879487	1061871	1071343	0.547184	0.601985
ridge	IDP-25883	UKB_1200_Sleeplessness_or_insomnia	0.00849952	0.380748	0.876519	1061871	1071343	0.549458	0.598572
ridge	IDP-25917	UKB_1200_Sleeplessness_or_insomnia	-0.00818415	0.390269	-0.859129	1061871	1071343	0.555496	-0.589545
ridge	IDP-25785	UKB_1200_Sleeplessness_or_insomnia	-0.00653217	0.396408	-0.848053	1061871	1071343	0.555466	-0.58959
ridge	IDP-25868	UKB_1200_Sleeplessness_or_insomnia	-0.0112655	0.401751	-0.838499	1061871	1071343	0.570901	-0.566726
ridge	IDP-25651	UKB_1200_Sleeplessness_or_insomnia	0.0118383	0.403	0.836275	1061871	1071343	0.568358	0.570471
ridge	IDP-25372	UKB_1200_Sleeplessness_or_insomnia	0.00830569	0.407731	0.827894	1061871	1071343	0.567815	0.571272
ridge	IDP-25685	UKB_1200_Sleeplessness_or_insomnia	0.0076904	0.414869	0.815355	1061871	1071343	0.564127	0.576723
ridge	IDP-25376	UKB_1200_Sleeplessness_or_insomnia	-0.00763483	0.415643	-0.814003	1061871	1071343	0.573346	-0.56313
ridge	IDP-25414	UKB_1200_Sleeplessness_or_insomnia	-0.00752884	0.42199	-0.802973	1061871	1071343	0.579072	-0.55474
ridge	IDP-25872	UKB_1200_Sleeplessness_or_insomnia	0.0108162	0.434377	0.781723	1061871	1071343	0.601819	0.521787
ridge	IDP-25920	UKB_1200_Sleeplessness_or_insomnia	-0.00765002	0.434833	-0.780948	1061871	1071343	0.590003	-0.538831
ridge	IDP-25389	UKB_1200_Sleeplessness_or_insomnia	-0.00762006	0.439982	-0.772224	1061871	1071343	0.590317	-0.538376
ridge	IDP-25092	UKB_1200_Sleeplessness_or_insomnia	0.00722572	0.447273	0.759969	1061871	1071343	0.594668	0.532084
ridge	IDP-25852	UKB_1200_Sleeplessness_or_insomnia	0.010213	0.454219	0.7484	1061871	1071343	0.612393	0.50666
ridge	IDP-25025	UKB_1200_Sleeplessness_or_insomnia	0.00566725	0.456319	0.744921	1061871	1071343	0.604852	0.517436
ridge	IDP-25918	UKB_1200_Sleeplessness_or_insomnia	-0.00754271	0.458378	-0.74152	1061871	1071343	0.605865	-0.515985
ridge	IDP-25365	UKB_1200_Sleeplessness_or_insomnia	0.0103721	0.461501	0.736378	1061871	1071343	0.612335	0.506743
ridge	PC-ICVF-TBSS-1	UKB_1200_Sleeplessness_or_insomnia	0.00415856	0.468355	0.725158	1061871	1071343	0.617525	0.499361
ridge	IDP-25379	UKB_1200_Sleeplessness_or_insomnia	-0.00694148	0.472439	-0.718517	1061871	1071343	0.622015	-0.492996
ridge	IDP-25811	UKB_1200_Sleeplessness_or_insomnia	0.00969586	0.478821	0.708199	1061871	1071343	0.623387	0.491056
ridge	IDP-25487	UKB_1200_Sleeplessness_or_insomnia	0.0109142	0.482222	0.702733	1061871	1071343	0.630258	0.481364
ridge	IDP-25725	UKB_1200_Sleeplessness_or_insomnia	0.01049	0.485104	0.698117	1061871	1071343	0.615251	0.502592
ridge	IDP-25099	UKB_1200_Sleeplessness_or_insomnia	-0.00643479	0.496729	-0.679646	1061871	1071343	0.637676	-0.47095
ridge	IDP-25100	UKB_1200_Sleeplessness_or_insomnia	-0.00662146	0.50097	-0.672965	1061871	1071343	0.648184	-0.456287
ridge	IDP-25673	UKB_1200_Sleeplessness_or_insomnia	-0.00640875	0.506728	-0.663941	1061871	1071343	0.645685	-0.459765
ridge	IDP-25422	UKB_1200_Sleeplessness_or_insomnia	-0.00903308	0.527489	-0.631844	1061871	1071343	0.659319	-0.440853
ridge	IDP-25377	UKB_1200_Sleeplessness_or_insomnia	-0.00601324	0.527679	-0.631554	1061871	1071343	0.660611	-0.43907
ridge	IDP-25676	UKB_1200_Sleeplessness_or_insomnia	-0.0059763	0.530903	-0.626629	1061871	1071343	0.665592	-0.432205
ridge	IDP-25890	UKB_1200_Sleeplessness_or_insomnia	0.00585269	0.5375	0.616598	1061871	1071343	0.682506	0.409046
ridge	IDP-25386	UKB_1200_Sleeplessness_or_insomnia	0.00832936	0.540988	0.61132	1061871	1071343	0.67942	0.413255
ridge	IDP-25408	UKB_1200_Sleeplessness_or_insomnia	-0.00609742	0.543613	-0.607359	1061871	1071343	0.674545	-0.419918
ridge	IDP-25910	UKB_1200_Sleeplessness_or_insomnia	-0.00561229	0.562186	-0.579597	1061871	1071343	0.686888	-0.403082
ridge	IDP-25674	UKB_1200_Sleeplessness_or_insomnia	-0.00560315	0.564199	-0.576615	1061871	1071343	0.694588	-0.392637
ridge	IDP-25796	UKB_1200_Sleeplessness_or_insomnia	0.0078681	0.568398	0.570413	1061871	1071343	0.697228	0.389066
ridge	IDP-25058	UKB_1200_Sleeplessness_or_insomnia	0.00505154	0.573483	0.562929	1061871	1071343	0.699741	0.38567
ridge	IDP-25875	UKB_1200_Sleeplessness_or_insomnia	0.00809667	0.577125	0.55759	1061871	1071343	0.702934	0.381363
ridge	IDP-25103	UKB_1200_Sleeplessness_or_insomnia	0.00486092	0.582678	0.549477	1061871	1071343	0.703748	0.380267
ridge	IDP-25472	UKB_1200_Sleeplessness_or_insomnia	0.00747846	0.584926	0.546203	1061871	1071343	0.712218	0.368879
ridge	IDP-25699	UKB_1200_Sleeplessness_or_insomnia	-0.0051522	0.586383	-0.544084	1061871	1071343	0.707985	-0.374564
ridge	IDP-25097	UKB_1200_Sleeplessness_or_insomnia	0.00506477	0.589695	0.539278	1061871	1071343	0.709953	0.371919
ridge	IDP-25378	UKB_1200_Sleeplessness_or_insomnia	-0.00523335	0.590585	-0.537989	1061871	1071343	0.714514	-0.365801
ridge	IDP-25853	UKB_1200_Sleeplessness_or_insomnia	-0.00509565	0.605089	-0.517096	1061871	1071343	0.721619	-0.356296
ridge	IDP-25671	UKB_1200_Sleeplessness_or_insomnia	-0.00520912	0.615973	-0.501566	1061871	1071343	0.728129	-0.347615
ridge	IDP-25428	UKB_1200_Sleeplessness_or_insomnia	0.0049457	0.618493	0.497987	1061871	1071343	0.730131	0.344951
ridge	IDP-25797	UKB_1200_Sleeplessness_or_insomnia	-0.00742749	0.618555	-0.4979	1061871	1071343	0.731861	-0.342651
ridge	IDP-25869	UKB_1200_Sleeplessness_or_insomnia	0.00745206	0.618934	0.497362	1061871	1071343	0.739878	0.332015
ridge	IDP-25491	UKB_1200_Sleeplessness_or_insomnia	0.00719489	0.6254	0.488212	1061871	1071343	0.739231	0.332871
ridge	PC-ISOVF-TBSS-1	UKB_1200_Sleeplessness_or_insomnia	0.00607008	0.629707	0.482139	1061871	1071343	0.744121	0.326401
ridge	IDP-25442	UKB_1200_Sleeplessness_or_insomnia	-0.00593727	0.636019	-0.473272	1061871	1071343	0.75065	-0.317782
ridge	IDP-25019	UKB_1200_Sleeplessness_or_insomnia	0.00672149	0.64686	0.458129	1061871	1071343	0.754422	0.312813
ridge	IDP-25907	UKB_1200_Sleeplessness_or_insomnia	-0.00415399	0.649857	-0.453961	1061871	1071343	0.750675	-0.317749
ridge	IDP-25873	UKB_1200_Sleeplessness_or_insomnia	0.00593428	0.660316	0.439477	1061871	1071343	0.763354	0.301079
ridge	IDP-25495	UKB_1200_Sleeplessness_or_insomnia	-0.00581982	0.662097	-0.43702	1061871	1071343	0.76554	-0.298214
ridge	IDP-25903	UKB_1200_Sleeplessness_or_insomnia	0.00380813	0.671543	0.424031	1061871	1071343	0.765151	0.298724
ridge	IDP-25662	UKB_1200_Sleeplessness_or_insomnia	-0.00407604	0.68313	-0.408196	1061871	1071343	0.780569	-0.278578
ridge	IDP-25794	UKB_1200_Sleeplessness_or_insomnia	0.00534911	0.692457	0.395523	1061871	1071343	0.78699	0.270222
ridge	IDP-25812	UKB_1200_Sleeplessness_or_insomnia	-0.00542872	0.692516	-0.395443	1061871	1071343	0.789045	-0.267551
ridge	IDP-25859	UKB_1200_Sleeplessness_or_insomnia	-0.00516306	0.698222	-0.387722	1061871	1071343	0.792208	-0.263444
ridge	IDP-25410	UKB_1200_Sleeplessness_or_insomnia	0.00247117	0.714828	0.36538	1061871	1071343	0.799123	0.254482
ridge	IDP-25402	UKB_1200_Sleeplessness_or_insomnia	0.00393941	0.715468	0.364523	1061871	1071343	0.797915	0.256047
ridge	IDP-25882	UKB_1200_Sleeplessness_or_insomnia	-0.00318071	0.726955	-0.349179	1061871	1071343	0.814203	-0.235008
ridge	IDP-25452	UKB_1200_Sleeplessness_or_insomnia	-0.00334138	0.740325	-0.331423	1061871	1071343	0.822176	-0.224748
ridge	IDP-25908	UKB_1200_Sleeplessness_or_insomnia	-0.0029466	0.740512	-0.331176	1061871	1071343	0.819379	-0.228344
ridge	IDP-25415	UKB_1200_Sleeplessness_or_insomnia	0.00315307	0.75221	0.315726	1061871	1071343	0.82612	0.21968
ridge	IDP-25836	UKB_1200_Sleeplessness_or_insomnia	0.00450312	0.756276	0.310375	1061871	1071343	0.833249	0.210537
ridge	IDP-25056	UKB_1200_Sleeplessness_or_insomnia	0.00350113	0.762007	0.302847	1061871	1071343	0.835639	0.207474
ridge	IDP-25364	UKB_1200_Sleeplessness_or_insomnia	0.00289163	0.765525	0.298233	1061871	1071343	0.836727	0.206081
ridge	IDP-25510	UKB_1200_Sleeplessness_or_insomnia	0.00266007	0.772963	0.288502	1061871	1071343	0.844431	0.196229
ridge	IDP-25700	UKB_1200_Sleeplessness_or_insomnia	0.00248298	0.776137	0.284356	1061871	1071343	0.843199	0.197803
ridge	IDP-25071	UKB_1200_Sleeplessness_or_insomnia	-0.00365702	0.785099	-0.27268	1061871	1071343	0.850716	-0.188205
ridge	IDP-25453	UKB_1200_Sleeplessness_or_insomnia	-0.0037242	0.806092	-0.245471	1061871	1071343	0.870426	-0.163117
ridge	IDP-25857	UKB_1200_Sleeplessness_or_insomnia	-0.00198238	0.826225	-0.219545	1061871	1071343	0.879934	-0.151053
ridge	IDP-25474	UKB_1200_Sleeplessness_or_insomnia	-0.00296443	0.828287	-0.216899	1061871	1071343	0.881865	-0.148605
ridge	IDP-25443	UKB_1200_Sleeplessness_or_insomnia	0.00268923	0.828398	0.216757	1061871	1071343	0.881574	0.148975
ridge	IDP-25390	UKB_1200_Sleeplessness_or_insomnia	0.00211598	0.834075	0.209479	1061871	1071343	0.884929	0.144724
ridge	IDP-25392	UKB_1200_Sleeplessness_or_insomnia	0.00152631	0.837916	0.20456	1061871	1071343	0.886285	0.143006
ridge	IDP-25446	UKB_1200_Sleeplessness_or_insomnia	0.00231805	0.849549	0.189694	1061871	1071343	0.898768	0.127217
ridge	IDP-25435	UKB_1200_Sleeplessness_or_insomnia	-0.00181457	0.854017	-0.183996	1061871	1071343	0.89947	-0.126332
ridge	IDP-25387	UKB_1200_Sleeplessness_or_insomnia	-0.00219014	0.874314	-0.158181	1061871	1071343	0.913153	-0.109062
ridge	IDP-25382	UKB_1200_Sleeplessness_or_insomnia	0.00230239	0.876168	0.155829	1061871	1071343	0.915646	0.105919
ridge	IDP-25381	UKB_1200_Sleeplessness_or_insomnia	0.00144923	0.876709	0.155143	1061871	1071343	0.913438	0.108703
ridge	IDP-25672	UKB_1200_Sleeplessness_or_insomnia	-0.00131631	0.901504	-0.123762	1061871	1071343	0.931458	-0.0860109
ridge	IDP-25670	UKB_1200_Sleeplessness_or_insomnia	0.000812143	0.920436	0.0998845	1061871	1071343	0.944427	0.0697074
ridge	IDP-25073	UKB_1200_Sleeplessness_or_insomnia	0.00104582	0.921212	0.0989067	1061871	1071343	0.94664	0.0669265
ridge	IDP-25080	UKB_1200_Sleeplessness_or_insomnia	0.000759446	0.931602	0.0858294	1061871	1071343	0.952482	0.0595907
ridge	IDP-25416	UKB_1200_Sleeplessness_or_insomnia	0.000627906	0.950861	0.0616258	1061871	1071343	0.965084	0.0437752
ridge	IDP-25657	UKB_1200_Sleeplessness_or_insomnia	-0.000216373	0.962506	-0.0470089	1061871	1071343	0.973693	-0.0329768
ridge	IDP-25726	UKB_1200_Sleeplessness_or_insomnia	0.000552279	0.967951	0.0401779	1061871	1071343	0.977968	0.0276165
ridge	IDP-25433	UKB_1200_Sleeplessness_or_insomnia	-0.000450447	0.970473	-0.037015	1061871	1071343	0.979718	-0.0254225
ridge	IDP-25383	UKB_1200_Sleeplessness_or_insomnia	0.0003942	0.972405	0.0345921	1061871	1071343	0.981076	0.0237194
ridge	IDP-25499	UKB_1200_Sleeplessness_or_insomnia	0.000341254	0.974394	0.0320977	1061871	1071343	0.98246	0.0219854
ridge	IDP-25420	UKB_1200_Sleeplessness_or_insomnia	9.78e-05	0.985054	0.0187328	1061871	1071343	0.989898	0.0126611
elastic net	PC-OD-TBSS-1	UKB_1200_Sleeplessness_or_insomnia	0.0572857	6.33e-06	4.515	2619	2634	0.00200303	3.08978
elastic net	PC-OD-ProbTrack-1	UKB_1200_Sleeplessness_or_insomnia	0.051121	8.32e-06	4.45687	3182	3205	0.0021845	3.06393
elastic net	IDP-25834	UKB_1200_Sleeplessness_or_insomnia	-0.068598	2.32e-05	-4.23147	1351	1354	0.00469727	-2.82709
elastic net	IDP-25892	UKB_1200_Sleeplessness_or_insomnia	0.121011	0.00011624	3.85392	420	423	0.00861279	2.62705
elastic net	IDP-25356	UKB_1200_Sleeplessness_or_insomnia	-0.0385261	0.000177019	-3.74974	2934	2955	0.00978113	-2.58347
elastic net	IDP-25829	UKB_1200_Sleeplessness_or_insomnia	0.0283109	0.000251014	3.66122	4731	4776	0.0125488	2.49632
elastic net	IDP-25100	UKB_1200_Sleeplessness_or_insomnia	-0.0487341	0.000400598	-3.53969	2413	2428	0.0163953	-2.4
elastic net	IDP-25900	UKB_1200_Sleeplessness_or_insomnia	0.0268707	0.000429193	3.52145	4589	4619	0.0145257	2.44399
elastic net	IDP-25078	UKB_1200_Sleeplessness_or_insomnia	0.0593914	0.000481711	3.49073	1616	1632	0.0154885	2.42075
elastic net	IDP-25366	UKB_1200_Sleeplessness_or_insomnia	0.0460953	0.000907614	3.3177	2503	2519	0.021951	2.29121
elastic net	IDP-25004	UKB_1200_Sleeplessness_or_insomnia	-0.0369827	0.00131907	-3.2118	2556	2579	0.0279231	-2.19836
elastic net	IDP-25357	UKB_1200_Sleeplessness_or_insomnia	-0.0350527	0.00146278	-3.18197	2342	2358	0.0270734	-2.21046
elastic net	PC-ISOVF-TBSS-1	UKB_1200_Sleeplessness_or_insomnia	-0.0695982	0.00189805	-3.10574	610	615	0.0355062	-2.10254
elastic net	IDP-25395	UKB_1200_Sleeplessness_or_insomnia	-0.0496376	0.00199646	-3.09076	1598	1610	0.0329467	-2.13273
elastic net	IDP-25902	UKB_1200_Sleeplessness_or_insomnia	0.0224518	0.00346669	2.92301	4422	4459	0.0419006	2.03451
elastic net	IDP-25445	UKB_1200_Sleeplessness_or_insomnia	-0.0535964	0.00387315	-2.88831	1079	1091	0.0458261	-1.99699
elastic net	IDP-25373	UKB_1200_Sleeplessness_or_insomnia	0.0438339	0.00447217	2.84278	1952	1959	0.0483881	1.97394
elastic net	IDP-25661	UKB_1200_Sleeplessness_or_insomnia	0.0266543	0.0046939	2.82732	4191	4215	0.0493231	1.96579
elastic net	IDP-25079	UKB_1200_Sleeplessness_or_insomnia	0.0346484	0.00485285	2.81664	2807	2832	0.0502688	1.95767
elastic net	PC-Subcortical_GMvol-1	UKB_1200_Sleeplessness_or_insomnia	0.0360038	0.00783298	2.65919	1899	1918	0.0628399	1.86032
elastic net	IDP-25074	UKB_1200_Sleeplessness_or_insomnia	-0.0331425	0.00835818	-2.63725	2476	2499	0.0681199	-1.82421
elastic net	IDP-25877	UKB_1200_Sleeplessness_or_insomnia	0.0291064	0.0121539	2.50764	2888	2914	0.0829983	1.73355
elastic net	IDP-25069	UKB_1200_Sleeplessness_or_insomnia	-0.024918	0.0131698	-2.47914	3078	3109	0.0858749	-1.71757
elastic net	IDP-25068	UKB_1200_Sleeplessness_or_insomnia	-0.0261709	0.0136152	-2.46726	2680	2709	0.090658	-1.69194
elastic net	IDP-25880	UKB_1200_Sleeplessness_or_insomnia	-0.0418051	0.0145397	-2.44364	1703	1715	0.0890645	-1.70035
elastic net	IDP-25698	UKB_1200_Sleeplessness_or_insomnia	0.0615033	0.0158052	2.41338	341	344	0.0952952	1.6681
elastic net	IDP-25090	UKB_1200_Sleeplessness_or_insomnia	0.0262751	0.0279042	2.19863	2825	2854	0.134818	1.49537
elastic net	IDP-25406	UKB_1200_Sleeplessness_or_insomnia	0.0260339	0.0286792	2.18787	2680	2702	0.115178	1.57534
elastic net	IDP-25909	UKB_1200_Sleeplessness_or_insomnia	-0.0293832	0.0298547	-2.17201	1885	1895	0.133422	-1.50074
elastic net	IDP-25795	UKB_1200_Sleeplessness_or_insomnia	-0.0471838	0.0324015	-2.13942	326	332	0.139841	-1.47638
elastic net	IDP-25910	UKB_1200_Sleeplessness_or_insomnia	-0.0239029	0.0338873	-2.12141	1936	1945	0.140121	-1.47534
elastic net	IDP-25363	UKB_1200_Sleeplessness_or_insomnia	-0.0308332	0.0393048	-2.06098	2082	2100	0.153195	-1.42834
elastic net	IDP-25013	UKB_1200_Sleeplessness_or_insomnia	0.0234695	0.0432493	2.02129	2409	2425	0.162921	1.39531
elastic net	IDP-25828	UKB_1200_Sleeplessness_or_insomnia	0.0165627	0.0441536	2.01263	4508	4552	0.165494	1.38683
elastic net	IDP-25091	UKB_1200_Sleeplessness_or_insomnia	0.0195555	0.0485918	1.97216	4196	4238	0.171952	1.36596
elastic net	IDP-25374	UKB_1200_Sleeplessness_or_insomnia	0.0284601	0.049531	1.96399	1941	1957	0.186793	1.32013
elastic net	IDP-25346	UKB_1200_Sleeplessness_or_insomnia	0.0179597	0.0506395	1.95452	3403	3432	0.17345	1.3612
elastic net	IDP-25878	UKB_1200_Sleeplessness_or_insomnia	0.0243886	0.0528412	1.93622	2287	2307	0.189747	1.31133
elastic net	IDP-25701	UKB_1200_Sleeplessness_or_insomnia	0.0278138	0.0546754	1.92145	1767	1776	0.176804	1.35066
elastic net	IDP-25348	UKB_1200_Sleeplessness_or_insomnia	0.0406058	0.0551267	1.91788	743	747	0.178123	1.34656
elastic net	PC-Subcortical_vol-1	UKB_1200_Sleeplessness_or_insomnia	0.0281236	0.0565744	1.90658	2309	2325	0.181785	1.33528
elastic net	IDP-25101	UKB_1200_Sleeplessness_or_insomnia	-0.0255589	0.0581339	-1.89469	2489	2509	0.197928	-1.28748
elastic net	IDP-25359	UKB_1200_Sleeplessness_or_insomnia	0.0231544	0.0584557	1.89226	2059	2074	0.184256	1.32777
elastic net	IDP-25385	UKB_1200_Sleeplessness_or_insomnia	0.0281282	0.059256	1.88629	1859	1871	0.191045	1.3075
elastic net	IDP-25662	UKB_1200_Sleeplessness_or_insomnia	0.0277719	0.0650303	1.84505	2018	2037	0.207967	1.25918
elastic net	IDP-25911	UKB_1200_Sleeplessness_or_insomnia	-0.0260512	0.0702694	-1.81017	1991	2005	0.217618	-1.23289
elastic net	IDP-25899	UKB_1200_Sleeplessness_or_insomnia	-0.0179679	0.0719888	-1.79919	3521	3543	0.211811	-1.2486
elastic net	IDP-25061	UKB_1200_Sleeplessness_or_insomnia	0.0306575	0.0748879	1.78115	1427	1445	0.213763	1.24328
elastic net	IDP-25416	UKB_1200_Sleeplessness_or_insomnia	0.0203354	0.0755505	1.77711	3184	3207	0.206823	1.26235
elastic net	IDP-25890	UKB_1200_Sleeplessness_or_insomnia	0.0299861	0.0763872	1.77204	850	861	0.239771	1.17556
elastic net	IDP-25088	UKB_1200_Sleeplessness_or_insomnia	-0.0410669	0.0788397	-1.75746	775	782	0.222991	-1.21861
elastic net	IDP-25419	UKB_1200_Sleeplessness_or_insomnia	0.0269201	0.0798848	1.75135	1987	2004	0.22107	1.22369
elastic net	IDP-25014	UKB_1200_Sleeplessness_or_insomnia	0.0175295	0.0917624	1.68617	3130	3152	0.241481	1.17129
elastic net	IDP-25920	UKB_1200_Sleeplessness_or_insomnia	-0.0271934	0.102025	-1.63511	1159	1166	0.259244	-1.12818
elastic net	IDP-25418	UKB_1200_Sleeplessness_or_insomnia	0.0254869	0.10228	1.6339	1639	1651	0.261968	1.12175
elastic net	IDP-25075	UKB_1200_Sleeplessness_or_insomnia	-0.024446	0.106206	-1.61548	1819	1836	0.262475	-1.12056
elastic net	IDP-25411	UKB_1200_Sleeplessness_or_insomnia	0.015148	0.107729	1.60848	4424	4463	0.259649	1.12722
elastic net	IDP-25433	UKB_1200_Sleeplessness_or_insomnia	0.0218183	0.114133	1.57989	2416	2432	0.277882	1.08509
elastic net	IDP-25904	UKB_1200_Sleeplessness_or_insomnia	0.0151365	0.124076	1.53789	3530	3553	0.284825	1.06954
elastic net	IDP-25672	UKB_1200_Sleeplessness_or_insomnia	0.0196694	0.148815	1.44373	2491	2515	0.315691	1.00335
elastic net	IDP-25665	UKB_1200_Sleeplessness_or_insomnia	0.0321836	0.15988	1.40548	754	759	0.340639	0.952903
elastic net	IDP-25688	UKB_1200_Sleeplessness_or_insomnia	-0.0189951	0.168361	-1.37749	2356	2382	0.342779	-0.948688
elastic net	IDP-25918	UKB_1200_Sleeplessness_or_insomnia	-0.0235014	0.173702	-1.36041	1325	1331	0.343825	-0.946635
elastic net	IDP-25358	UKB_1200_Sleeplessness_or_insomnia	0.0135463	0.194301	1.29796	3150	3172	0.357731	0.919697
elastic net	IDP-25012	UKB_1200_Sleeplessness_or_insomnia	0.0182715	0.202629	1.2741	2298	2317	0.380035	0.877832
elastic net	IDP-25103	UKB_1200_Sleeplessness_or_insomnia	-0.0183937	0.221287	-1.22311	1970	1987	0.397297	-0.846458
elastic net	IDP-25371	UKB_1200_Sleeplessness_or_insomnia	0.0162687	0.22277	1.21919	2441	2468	0.39638	0.848103
elastic net	IDP-25663	UKB_1200_Sleeplessness_or_insomnia	0.0190237	0.224214	1.2154	1851	1860	0.411348	0.821524
elastic net	IDP-25410	UKB_1200_Sleeplessness_or_insomnia	0.0146854	0.235408	1.18654	2747	2780	0.408571	0.826411
elastic net	IDP-25511	UKB_1200_Sleeplessness_or_insomnia	-0.0189807	0.238824	-1.17793	1418	1428	0.411676	-0.820947
elastic net	IDP-25879	UKB_1200_Sleeplessness_or_insomnia	0.014211	0.243014	1.16749	2523	2545	0.42899	0.790921
elastic net	IDP-25417	UKB_1200_Sleeplessness_or_insomnia	0.0167122	0.250504	1.14913	1900	1916	0.422063	0.802847
elastic net	IDP-25883	UKB_1200_Sleeplessness_or_insomnia	0.0122691	0.29111	1.05569	2875	2902	0.470954	0.720927
elastic net	IDP-25098	UKB_1200_Sleeplessness_or_insomnia	-0.0152121	0.304941	-1.02589	1644	1662	0.480175	-0.706021
elastic net	IDP-25006	UKB_1200_Sleeplessness_or_insomnia	-0.0159223	0.307198	-1.02112	1868	1878	0.479383	-0.707295
elastic net	IDP-25666	UKB_1200_Sleeplessness_or_insomnia	-0.0122331	0.315905	-1.00291	2776	2801	0.492286	-0.686678
elastic net	IDP-25895	UKB_1200_Sleeplessness_or_insomnia	0.0149154	0.318413	0.997724	1745	1753	0.496616	0.679824
elastic net	IDP-25407	UKB_1200_Sleeplessness_or_insomnia	0.0152273	0.3188	0.996926	1622	1636	0.469827	0.722761
elastic net	PC-Cerebellum-1	UKB_1200_Sleeplessness_or_insomnia	0.0104828	0.321318	0.991754	3152	3184	0.492071	0.687019
elastic net	IDP-25394	UKB_1200_Sleeplessness_or_insomnia	-0.0138415	0.333623	-0.966843	1859	1874	0.499067	-0.675958
elastic net	IDP-25396	UKB_1200_Sleeplessness_or_insomnia	-0.0127945	0.335635	-0.962826	2384	2405	0.500592	-0.673559
elastic net	IDP-25905	UKB_1200_Sleeplessness_or_insomnia	0.00845695	0.382702	0.872928	3180	3195	0.541263	0.610904
elastic net	IDP-25891	UKB_1200_Sleeplessness_or_insomnia	0.0135003	0.38992	0.859762	1473	1487	0.558126	0.585627
elastic net	IDP-25405	UKB_1200_Sleeplessness_or_insomnia	0.00933735	0.396952	0.847077	3768	3807	0.571932	0.565209
elastic net	IDP-25882	UKB_1200_Sleeplessness_or_insomnia	0.0113131	0.422241	0.802539	2272	2288	0.589105	0.540133
elastic net	IDP-25002	UKB_1200_Sleeplessness_or_insomnia	-0.0107345	0.423226	-0.800837	2419	2435	0.578046	-0.556241
elastic net	IDP-25917	UKB_1200_Sleeplessness_or_insomnia	0.00885292	0.43455	0.781429	2045	2061	0.591802	0.536226
elastic net	PC-ICVF-TBSS-1	UKB_1200_Sleeplessness_or_insomnia	0.00570579	0.442081	0.768685	4118	4145	0.596574	0.529334
elastic net	PC-FA-TBSS-1	UKB_1200_Sleeplessness_or_insomnia	-0.00824795	0.442499	-0.767981	3038	3062	0.591262	-0.537008
elastic net	IDP-25907	UKB_1200_Sleeplessness_or_insomnia	-0.00898747	0.463857	-0.732511	2506	2518	0.608148	-0.512719
elastic net	IDP-25435	UKB_1200_Sleeplessness_or_insomnia	0.0113289	0.464531	0.731406	1349	1365	0.615538	0.502184
elastic net	IDP-25851	UKB_1200_Sleeplessness_or_insomnia	0.0117518	0.466932	0.727479	1808	1822	0.614254	0.50401
elastic net	IDP-25700	UKB_1200_Sleeplessness_or_insomnia	0.00740089	0.473421	0.716925	3182	3201	0.617987	0.498705
elastic net	IDP-25896	UKB_1200_Sleeplessness_or_insomnia	-0.00957978	0.476961	-0.711199	1873	1884	0.61979	-0.496148
elastic net	IDP-25835	UKB_1200_Sleeplessness_or_insomnia	-0.00850551	0.482164	-0.702826	2754	2772	0.634684	-0.475145
elastic net	IDP-25409	UKB_1200_Sleeplessness_or_insomnia	0.0100397	0.499834	0.674751	1811	1825	0.648978	0.455183
elastic net	IDP-25361	UKB_1200_Sleeplessness_or_insomnia	-0.00907537	0.506318	-0.664581	2121	2138	0.647022	-0.457903
elastic net	IDP-25874	UKB_1200_Sleeplessness_or_insomnia	-0.0155594	0.527897	-0.631219	668	671	0.663057	-0.435697
elastic net	IDP-25344	UKB_1200_Sleeplessness_or_insomnia	0.00780568	0.529807	0.628301	2221	2236	0.670267	0.425781
elastic net	IDP-25392	UKB_1200_Sleeplessness_or_insomnia	-0.00942092	0.542437	-0.609132	1802	1814	0.670225	-0.425839
elastic net	IDP-25081	UKB_1200_Sleeplessness_or_insomnia	0.0103131	0.568993	0.569535	1281	1294	0.696405	0.390178
elastic net	IDP-25853	UKB_1200_Sleeplessness_or_insomnia	-0.0123803	0.607784	-0.513239	792	800	0.723609	-0.353639
elastic net	IDP-25015	UKB_1200_Sleeplessness_or_insomnia	0.00761525	0.607932	0.513027	1342	1349	0.728746	0.346794
elastic net	PC-ISOVF-ProbTrack-1	UKB_1200_Sleeplessness_or_insomnia	-0.00599345	0.615522	-0.502207	2167	2183	0.733522	-0.340444
elastic net	IDP-25362	UKB_1200_Sleeplessness_or_insomnia	-0.00881192	0.617152	-0.49989	1635	1649	0.729976	-0.345157
elastic net	IDP-25913	UKB_1200_Sleeplessness_or_insomnia	0.00433423	0.64674	0.458296	4307	4335	0.750664	0.317764
elastic net	IDP-25886	UKB_1200_Sleeplessness_or_insomnia	0.0072176	0.661677	0.437599	1304	1317	0.762253	0.302524
elastic net	IDP-25354	UKB_1200_Sleeplessness_or_insomnia	-0.00640493	0.681293	-0.410699	1685	1701	0.776897	-0.283365
elastic net	IDP-25668	UKB_1200_Sleeplessness_or_insomnia	-0.00663048	0.693759	-0.393759	1545	1556	0.788665	-0.268044
elastic net	IDP-25025	UKB_1200_Sleeplessness_or_insomnia	0.00469869	0.697159	0.389159	2790	2820	0.786916	0.270317
elastic net	PC-FA-ProbTrack-1	UKB_1200_Sleeplessness_or_insomnia	-0.00324048	0.697485	-0.388718	4637	4674	0.784555	-0.273388
elastic net	IDP-25393	UKB_1200_Sleeplessness_or_insomnia	0.00470844	0.704353	0.379451	2284	2301	0.791646	0.264174
elastic net	IDP-25432	UKB_1200_Sleeplessness_or_insomnia	-0.0055571	0.712253	-0.368832	2352	2370	0.799989	-0.253361
elastic net	IDP-25784	UKB_1200_Sleeplessness_or_insomnia	-0.00332731	0.712464	-0.368549	4146	4174	0.799766	-0.253649
elastic net	PC-ICVF-ProbTrack-1	UKB_1200_Sleeplessness_or_insomnia	0.00237832	0.71468	0.365578	5702	5750	0.800067	0.25326
elastic net	IDP-25347	UKB_1200_Sleeplessness_or_insomnia	-0.0035847	0.715833	-0.364033	3248	3269	0.802339	-0.250322
elastic net	IDP-25887	UKB_1200_Sleeplessness_or_insomnia	-0.00408755	0.722643	-0.354929	2395	2415	0.80431	-0.247773
elastic net	IDP-25355	UKB_1200_Sleeplessness_or_insomnia	0.00572913	0.740472	0.331228	1318	1329	0.818363	0.229651
elastic net	IDP-25384	UKB_1200_Sleeplessness_or_insomnia	-0.00450463	0.751038	-0.317271	1839	1851	0.825039	-0.221069
elastic net	IDP-25434	UKB_1200_Sleeplessness_or_insomnia	-0.00421844	0.755638	-0.311214	1690	1701	0.830854	-0.213607
elastic net	IDP-25102	UKB_1200_Sleeplessness_or_insomnia	-0.00433614	0.772083	-0.289652	1902	1920	0.840539	-0.201204
elastic net	IDP-25785	UKB_1200_Sleeplessness_or_insomnia	0.00306212	0.779111	0.280477	2817	2843	0.845396	0.194996
elastic net	IDP-25370	UKB_1200_Sleeplessness_or_insomnia	0.00354717	0.782988	0.275427	2689	2715	0.849272	0.190048
elastic net	IDP-25897	UKB_1200_Sleeplessness_or_insomnia	-0.00232832	0.798697	-0.255034	3900	3926	0.86127	-0.174757
elastic net	IDP-25425	UKB_1200_Sleeplessness_or_insomnia	0.00316295	0.805081	0.246777	3062	3088	0.864972	0.170049
elastic net	IDP-25415	UKB_1200_Sleeplessness_or_insomnia	-0.00326193	0.807932	-0.243095	1782	1797	0.865684	-0.169144
elastic net	IDP-25089	UKB_1200_Sleeplessness_or_insomnia	-0.00332234	0.846984	-0.192969	1981	1998	0.893878	-0.133398
elastic net	IDP-25667	UKB_1200_Sleeplessness_or_insomnia	0.00236245	0.863414	0.17203	1533	1540	0.905536	0.118671
elastic net	IDP-25375	UKB_1200_Sleeplessness_or_insomnia	0.00211948	0.868712	0.165294	1938	1952	0.911062	0.1117
elastic net	IDP-25906	UKB_1200_Sleeplessness_or_insomnia	0.00181569	0.876561	0.15533	2390	2406	0.913839	0.108198
elastic net	IDP-25360	UKB_1200_Sleeplessness_or_insomnia	0.00203151	0.878874	0.152396	1598	1612	0.917471	0.10362
elastic net	IDP-25424	UKB_1200_Sleeplessness_or_insomnia	0.00299223	0.887857	0.141017	1151	1156	0.921112	0.0990329
elastic net	IDP-25699	UKB_1200_Sleeplessness_or_insomnia	-0.00178816	0.901428	-0.123858	2410	2428	0.932049	-0.0852673
elastic net	IDP-25898	UKB_1200_Sleeplessness_or_insomnia	-0.00114751	0.911141	-0.111599	2276	2296	0.938921	-0.0766266
elastic net	IDP-25903	UKB_1200_Sleeplessness_or_insomnia	-0.00153346	0.914967	-0.106776	2506	2523	0.940038	-0.0752219
elastic net	IDP-25915	UKB_1200_Sleeplessness_or_insomnia	0.000860839	0.915477	0.106133	3359	3383	0.942171	0.0725418
elastic net	IDP-25916	UKB_1200_Sleeplessness_or_insomnia	-0.00149131	0.915832	-0.105685	1915	1924	0.941213	-0.0737456
elastic net	IDP-25010	UKB_1200_Sleeplessness_or_insomnia	-0.000978838	0.94463	-0.0694518	2406	2430	0.962145	-0.0474617
elastic net	IDP-25016	UKB_1200_Sleeplessness_or_insomnia	-0.000260049	0.967881	-0.0402659	2925	2952	0.978188	-0.0273404
elastic net	IDP-25908	UKB_1200_Sleeplessness_or_insomnia	-0.000461846	0.97271	-0.0342096	2850	2867	0.981182	-0.0235873
elastic net	IDP-25008	UKB_1200_Sleeplessness_or_insomnia	6.84e-05	0.998075	0.00241238	5219	5284	0.998704	0.00162403
ridge	IDP-25360	UKB_20002_1261_self_reported_multiple_sclerosis	0.0532567	3.3e-08	5.52495	1061871	1071343	8.28883e-08	5.36073
ridge	IDP-25361	UKB_20002_1261_self_reported_multiple_sclerosis	0.0529735	4.9e-08	5.45499	1061871	1071343	1.15552e-07	5.30039
ridge	IDP-25507	UKB_20002_1261_self_reported_multiple_sclerosis	-0.068973	1.12e-06	-4.86886	1061871	1071343	2.22006e-06	-4.73229
ridge	IDP-25358	UKB_20002_1261_self_reported_multiple_sclerosis	0.044818	4.87e-06	4.57049	1061871	1071343	8.43306e-06	4.45388
ridge	IDP-25426	UKB_20002_1261_self_reported_multiple_sclerosis	0.0443043	5.67e-06	4.53822	1061871	1071343	1.06755e-05	4.40302
ridge	IDP-25371	UKB_20002_1261_self_reported_multiple_sclerosis	-0.0430935	8.19e-06	-4.46021	1061871	1071343	1.43667e-05	-4.33818
ridge	IDP-25503	UKB_20002_1261_self_reported_multiple_sclerosis	-0.0616939	1.31e-05	-4.35893	1061871	1071343	2.50752e-05	-4.21412
ridge	IDP-25660	UKB_20002_1261_self_reported_multiple_sclerosis	-0.0413775	2.04e-05	-4.26028	1061871	1071343	3.34817e-05	-4.14839
ridge	IDP-25085	UKB_20002_1261_self_reported_multiple_sclerosis	-0.0409519	2.2e-05	-4.24362	1061871	1071343	3.84388e-05	-4.11667
ridge	IDP-25084	UKB_20002_1261_self_reported_multiple_sclerosis	-0.0409028	2.61e-05	-4.20502	1061871	1071343	4.54851e-05	-4.07769
ridge	IDP-25370	UKB_20002_1261_self_reported_multiple_sclerosis	-0.0400084	3.2e-05	-4.1585	1061871	1071343	5.31623e-05	-4.04127
ridge	IDP-25390	UKB_20002_1261_self_reported_multiple_sclerosis	-0.0402148	3.63e-05	-4.12966	1061871	1071343	5.97552e-05	-4.01378
ridge	IDP-25501	UKB_20002_1261_self_reported_multiple_sclerosis	-0.0577507	4.49e-05	-4.0809	1061871	1071343	7.71783e-05	-3.953
ridge	IDP-25438	UKB_20002_1261_self_reported_multiple_sclerosis	-0.0566151	6.61e-05	-3.98979	1061871	1071343	0.000105668	-3.87719
ridge	IDP-25072	UKB_20002_1261_self_reported_multiple_sclerosis	0.0383925	8.47e-05	3.93066	1061871	1071343	0.000133915	3.81915
ridge	IDP-25653	UKB_20002_1261_self_reported_multiple_sclerosis	0.0545515	0.000106756	3.8747	1061871	1071343	0.000167558	3.76349
ridge	IDP-25682	UKB_20002_1261_self_reported_multiple_sclerosis	0.0548185	0.000113021	3.86079	1061871	1071343	0.000176042	3.75113
ridge	IDP-25382	UKB_20002_1261_self_reported_multiple_sclerosis	0.0536694	0.000122026	3.84202	1061871	1071343	0.000193249	3.72768
ridge	IDP-25356	UKB_20002_1261_self_reported_multiple_sclerosis	0.0352565	0.000240466	3.67221	1061871	1071343	0.000359557	3.56812
ridge	IDP-25443	UKB_20002_1261_self_reported_multiple_sclerosis	0.0350366	0.000250796	3.66145	1061871	1071343	0.000375494	3.55673
ridge	IDP-25391	UKB_20002_1261_self_reported_multiple_sclerosis	-0.0512726	0.000265916	-3.64642	1061871	1071343	0.000388161	-3.548
ridge	IDP-25362	UKB_20002_1261_self_reported_multiple_sclerosis	0.0355633	0.000267376	3.64502	1061871	1071343	0.000396338	3.54251
ridge	IDP-25419	UKB_20002_1261_self_reported_multiple_sclerosis	-0.0347683	0.000298565	-3.61654	1061871	1071343	0.000432827	-3.51921
ridge	IDP-25359	UKB_20002_1261_self_reported_multiple_sclerosis	0.0350228	0.000304326	3.61159	1061871	1071343	0.000438205	3.51594
ridge	IDP-25363	UKB_20002_1261_self_reported_multiple_sclerosis	0.0338788	0.000484978	3.48892	1061871	1071343	0.000693502	3.39214
ridge	IDP-25474	UKB_20002_1261_self_reported_multiple_sclerosis	-0.0492358	0.000532975	-3.46361	1061871	1071343	0.00076982	-3.36342
ridge	IDP-25373	UKB_20002_1261_self_reported_multiple_sclerosis	-0.0329974	0.000597297	-3.43284	1061871	1071343	0.000842972	-3.33829
ridge	IDP-25383	UKB_20002_1261_self_reported_multiple_sclerosis	0.0479476	0.000631536	3.4177	1061871	1071343	0.000903002	3.31912
ridge	IDP-25445	UKB_20002_1261_self_reported_multiple_sclerosis	0.0328026	0.000648337	3.41054	1061871	1071343	0.000916076	3.31511
ridge	IDP-25663	UKB_20002_1261_self_reported_multiple_sclerosis	-0.0330587	0.000656443	-3.40715	1061871	1071343	0.000954058	-3.30374
ridge	IDP-25377	UKB_20002_1261_self_reported_multiple_sclerosis	0.0330156	0.000736559	3.3756	1061871	1071343	0.00102694	3.28304
ridge	IDP-25491	UKB_20002_1261_self_reported_multiple_sclerosis	0.0473484	0.00088828	3.32371	1061871	1071343	0.00125585	3.22588
ridge	PC-ICVF-TBSS-1	UKB_20002_1261_self_reported_multiple_sclerosis	-0.0197552	0.00098562	-3.2946	1061871	1071343	0.00136932	-3.20104
ridge	IDP-25396	UKB_20002_1261_self_reported_multiple_sclerosis	-0.0309964	0.00118188	-3.24322	1061871	1071343	0.00159765	-3.15634
ridge	IDP-25665	UKB_20002_1261_self_reported_multiple_sclerosis	-0.0311266	0.00141801	-3.19096	1061871	1071343	0.0019672	-3.09514
ridge	IDP-25357	UKB_20002_1261_self_reported_multiple_sclerosis	0.0301314	0.00176702	3.12683	1061871	1071343	0.00235913	3.04085
ridge	IDP-25669	UKB_20002_1261_self_reported_multiple_sclerosis	-0.0298786	0.00191268	-3.10347	1061871	1071343	0.00253427	-3.01922
ridge	IDP-25869	UKB_20002_1261_self_reported_multiple_sclerosis	0.0436085	0.00196894	3.09488	1061871	1071343	0.00272852	2.99678
ridge	IDP-25853	UKB_20002_1261_self_reported_multiple_sclerosis	0.0298257	0.00211823	3.07313	1061871	1071343	0.00282603	2.98605
ridge	IDP-25348	UKB_20002_1261_self_reported_multiple_sclerosis	-0.0296644	0.00242901	-3.03205	1061871	1071343	0.00315795	-2.95193
ridge	IDP-25059	UKB_20002_1261_self_reported_multiple_sclerosis	-0.028436	0.00255014	-3.01733	1061871	1071343	0.00341889	-2.92733
ridge	PC-ICVF-ProbTrack-1	UKB_20002_1261_self_reported_multiple_sclerosis	-0.0180871	0.00255638	-3.01659	1061871	1071343	0.00335936	-2.93279
ridge	IDP-25070	UKB_20002_1261_self_reported_multiple_sclerosis	0.0422322	0.00274696	2.99472	1061871	1071343	0.00363528	2.90819
ridge	IDP-25061	UKB_20002_1261_self_reported_multiple_sclerosis	-0.0290195	0.00289233	-2.97896	1061871	1071343	0.00374963	-2.89849
ridge	IDP-25427	UKB_20002_1261_self_reported_multiple_sclerosis	0.0288974	0.00322524	2.94541	1061871	1071343	0.00424046	2.8597
ridge	IDP-25086	UKB_20002_1261_self_reported_multiple_sclerosis	-0.0289788	0.00333685	-2.93487	1061871	1071343	0.0043805	-2.84938
ridge	IDP-25413	UKB_20002_1261_self_reported_multiple_sclerosis	-0.0412678	0.00343666	-2.92571	1061871	1071343	0.00447169	-2.84282
ridge	PC-FA-TBSS-1	UKB_20002_1261_self_reported_multiple_sclerosis	-0.0214924	0.00364525	-2.90733	1061871	1071343	0.00466475	-2.82932
ridge	IDP-25387	UKB_20002_1261_self_reported_multiple_sclerosis	-0.0396134	0.00399083	-2.87889	1061871	1071343	0.00514997	-2.7975
ridge	IDP-25662	UKB_20002_1261_self_reported_multiple_sclerosis	-0.0277871	0.00405247	-2.87405	1061871	1071343	0.00527505	-2.78974
ridge	IDP-25073	UKB_20002_1261_self_reported_multiple_sclerosis	0.0278379	0.00450875	2.84018	1061871	1071343	0.00588171	2.7543
ridge	IDP-25418	UKB_20002_1261_self_reported_multiple_sclerosis	-0.0258813	0.00576703	-2.76074	1061871	1071343	0.00732976	-2.68148
ridge	IDP-25664	UKB_20002_1261_self_reported_multiple_sclerosis	-0.0378681	0.00588082	-2.75435	1061871	1071343	0.00762352	-2.6683
ridge	PC-Subcortical_vol-1	UKB_20002_1261_self_reported_multiple_sclerosis	-0.0207613	0.00592199	-2.75207	1061871	1071343	0.00739179	-2.67866
ridge	IDP-25397	UKB_20002_1261_self_reported_multiple_sclerosis	0.0381463	0.00628965	2.73229	1061871	1071343	0.00799121	2.65244
ridge	IDP-25502	UKB_20002_1261_self_reported_multiple_sclerosis	-0.0383942	0.00665797	-2.71348	1061871	1071343	0.00852462	-2.63055
ridge	IDP-25881	UKB_20002_1261_self_reported_multiple_sclerosis	0.0265822	0.00670688	2.71106	1061871	1071343	0.00836524	2.63696
ridge	IDP-25783	UKB_20002_1261_self_reported_multiple_sclerosis	0.0363124	0.00961692	2.58931	1061871	1071343	0.0118871	2.51548
ridge	IDP-25858	UKB_20002_1261_self_reported_multiple_sclerosis	0.0365735	0.0104358	2.56105	1061871	1071343	0.01303	2.48295
ridge	IDP-25797	UKB_20002_1261_self_reported_multiple_sclerosis	-0.0361116	0.0107414	-2.551	1061871	1071343	0.0131976	-2.47839
ridge	IDP-25372	UKB_20002_1261_self_reported_multiple_sclerosis	-0.0246999	0.010867	-2.54695	1061871	1071343	0.0133178	-2.47515
ridge	IDP-25442	UKB_20002_1261_self_reported_multiple_sclerosis	0.0348666	0.0113014	2.53324	1061871	1071343	0.0141064	2.45454
ridge	IDP-25004	UKB_20002_1261_self_reported_multiple_sclerosis	0.0236273	0.0119312	2.51417	1061871	1071343	0.0146389	2.44119
ridge	IDP-25796	UKB_20002_1261_self_reported_multiple_sclerosis	-0.0354015	0.0129154	-2.48609	1061871	1071343	0.0158211	-2.41302
ridge	IDP-25872	UKB_20002_1261_self_reported_multiple_sclerosis	0.0342222	0.0137206	2.4645	1061871	1071343	0.0170166	2.38635
ridge	IDP-25668	UKB_20002_1261_self_reported_multiple_sclerosis	0.0340673	0.0142273	2.45147	1061871	1071343	0.0173642	2.3789
ridge	IDP-25071	UKB_20002_1261_self_reported_multiple_sclerosis	0.0345846	0.0147035	2.4396	1061871	1071343	0.0177448	2.3709
ridge	IDP-25856	UKB_20002_1261_self_reported_multiple_sclerosis	0.0238138	0.0164742	2.39824	1061871	1071343	0.0197315	2.33141
ridge	IDP-25511	UKB_20002_1261_self_reported_multiple_sclerosis	0.0230007	0.0174024	2.37809	1061871	1071343	0.0206959	2.31349
ridge	IDP-25412	UKB_20002_1261_self_reported_multiple_sclerosis	-0.0231464	0.0174078	-2.37798	1061871	1071343	0.0210826	-2.3065
ridge	IDP-25852	UKB_20002_1261_self_reported_multiple_sclerosis	0.0326167	0.0178373	2.36898	1061871	1071343	0.0215921	2.29747
ridge	IDP-25062	UKB_20002_1261_self_reported_multiple_sclerosis	0.0339905	0.0178508	2.3687	1061871	1071343	0.0215034	2.29903
ridge	IDP-25497	UKB_20002_1261_self_reported_multiple_sclerosis	0.0332086	0.0192471	2.34071	1061871	1071343	0.0229569	2.27415
ridge	IDP-25393	UKB_20002_1261_self_reported_multiple_sclerosis	0.0222474	0.0212748	2.30307	1061871	1071343	0.0250745	2.24025
ridge	IDP-25374	UKB_20002_1261_self_reported_multiple_sclerosis	-0.0223631	0.0220111	-2.29018	1061871	1071343	0.026467	-2.21929
ridge	IDP-25452	UKB_20002_1261_self_reported_multiple_sclerosis	0.0219051	0.0231853	2.27037	1061871	1071343	0.0276484	2.20224
ridge	IDP-25077	UKB_20002_1261_self_reported_multiple_sclerosis	0.0316285	0.0233011	2.26846	1061871	1071343	0.0279844	2.1975
ridge	IDP-25673	UKB_20002_1261_self_reported_multiple_sclerosis	0.0220406	0.0242676	2.25287	1061871	1071343	0.0285108	2.19018
ridge	IDP-25097	UKB_20002_1261_self_reported_multiple_sclerosis	0.0214379	0.0244644	2.24976	1061871	1071343	0.0287996	2.18622
ridge	IDP-25880	UKB_20002_1261_self_reported_multiple_sclerosis	0.0219854	0.0245645	2.24818	1061871	1071343	0.0287616	2.18674
ridge	IDP-25420	UKB_20002_1261_self_reported_multiple_sclerosis	0.0313755	0.0254332	2.23476	1061871	1071343	0.0302418	2.16691
ridge	IDP-25650	UKB_20002_1261_self_reported_multiple_sclerosis	0.0316486	0.0266677	2.21635	1061871	1071343	0.0316214	2.14916
ridge	IDP-25367	UKB_20002_1261_self_reported_multiple_sclerosis	-0.0207096	0.0285264	-2.18997	1061871	1071343	0.0333259	-2.12813
ridge	IDP-25090	UKB_20002_1261_self_reported_multiple_sclerosis	-0.0214606	0.0294116	-2.17792	1061871	1071343	0.0345791	-2.11325
ridge	PC-OD-TBSS-1	UKB_20002_1261_self_reported_multiple_sclerosis	0.0163179	0.0300156	2.16988	1061871	1071343	0.0351302	2.10685
ridge	IDP-25089	UKB_20002_1261_self_reported_multiple_sclerosis	0.0209051	0.0315678	2.14984	1061871	1071343	0.0366493	2.08965
ridge	IDP-25873	UKB_20002_1261_self_reported_multiple_sclerosis	0.0297735	0.0320819	2.14339	1061871	1071343	0.0373998	2.08137
ridge	IDP-25409	UKB_20002_1261_self_reported_multiple_sclerosis	0.0204197	0.0323218	2.14041	1061871	1071343	0.0379878	2.07499
ridge	IDP-25667	UKB_20002_1261_self_reported_multiple_sclerosis	0.0207059	0.0330897	2.13099	1061871	1071343	0.0383717	2.07086
ridge	IDP-25386	UKB_20002_1261_self_reported_multiple_sclerosis	-0.0297386	0.0339426	-2.12075	1061871	1071343	0.0397433	-2.05641
ridge	IDP-25421	UKB_20002_1261_self_reported_multiple_sclerosis	0.0293361	0.0357593	2.09965	1061871	1071343	0.0418104	2.0354
ridge	IDP-25843	UKB_20002_1261_self_reported_multiple_sclerosis	-0.0296777	0.0359912	-2.09703	1061871	1071343	0.0419541	-2.03397
ridge	IDP-25087	UKB_20002_1261_self_reported_multiple_sclerosis	-0.0295748	0.036299	-2.09356	1061871	1071343	0.0425025	-2.02857
ridge	IDP-25829	UKB_20002_1261_self_reported_multiple_sclerosis	-0.0153891	0.0367332	-2.08872	1061871	1071343	0.0426378	-2.02724
ridge	IDP-25654	UKB_20002_1261_self_reported_multiple_sclerosis	0.0293572	0.0367668	2.08834	1061871	1071343	0.0425556	2.02805
ridge	IDP-25879	UKB_20002_1261_self_reported_multiple_sclerosis	-0.0196828	0.0367859	-2.08813	1061871	1071343	0.0428415	-2.02525
ridge	IDP-25914	UKB_20002_1261_self_reported_multiple_sclerosis	-0.0199737	0.0377338	-2.07773	1061871	1071343	0.0434986	-2.01889
ridge	IDP-25670	UKB_20002_1261_self_reported_multiple_sclerosis	-0.0197179	0.0432163	-2.02161	1061871	1071343	0.0491871	-1.96697
ridge	IDP-25008	UKB_20002_1261_self_reported_multiple_sclerosis	-0.0149089	0.0444513	-2.00981	1061871	1071343	0.0514225	-1.94794
ridge	IDP-25652	UKB_20002_1261_self_reported_multiple_sclerosis	0.0196132	0.0461056	1.99443	1061871	1071343	0.0525251	1.93881
ridge	IDP-25919	UKB_20002_1261_self_reported_multiple_sclerosis	0.0271206	0.0521435	1.94195	1061871	1071343	0.0598609	1.88182
ridge	PC-FA-ProbTrack-1	UKB_20002_1261_self_reported_multiple_sclerosis	-0.0142331	0.0533296	-1.93224	1061871	1071343	0.0599019	-1.88152
ridge	IDP-25840	UKB_20002_1261_self_reported_multiple_sclerosis	-0.0270082	0.0549375	-1.91937	1061871	1071343	0.062893	-1.85995
ridge	IDP-25453	UKB_20002_1261_self_reported_multiple_sclerosis	0.0267612	0.0553344	1.91624	1061871	1071343	0.0636618	1.85454
ridge	IDP-25447	UKB_20002_1261_self_reported_multiple_sclerosis	-0.0270668	0.056781	-1.90499	1061871	1071343	0.0647471	-1.847
ridge	IDP-25842	UKB_20002_1261_self_reported_multiple_sclerosis	-0.0264767	0.0589145	-1.88883	1061871	1071343	0.0668549	-1.83265
ridge	IDP-25868	UKB_20002_1261_self_reported_multiple_sclerosis	0.0266658	0.0595169	1.88436	1061871	1071343	0.0676779	1.82715
ridge	IDP-25095	UKB_20002_1261_self_reported_multiple_sclerosis	-0.0180527	0.0619481	-1.86667	1061871	1071343	0.0699619	-1.81216
ridge	IDP-25700	UKB_20002_1261_self_reported_multiple_sclerosis	-0.0178166	0.0638895	-1.85295	1061871	1071343	0.0715058	-1.80225
ridge	IDP-25496	UKB_20002_1261_self_reported_multiple_sclerosis	0.0263911	0.0643845	1.84951	1061871	1071343	0.0719544	1.79941
ridge	IDP-25075	UKB_20002_1261_self_reported_multiple_sclerosis	0.017458	0.0698479	1.8129	1061871	1071343	0.07794	1.76277
ridge	IDP-25905	UKB_20002_1261_self_reported_multiple_sclerosis	0.0133824	0.0725353	1.79574	1061871	1071343	0.0805147	1.74771
ridge	IDP-25074	UKB_20002_1261_self_reported_multiple_sclerosis	0.0168971	0.0745334	1.78332	1061871	1071343	0.083006	1.7335
ridge	IDP-25430	UKB_20002_1261_self_reported_multiple_sclerosis	0.0252763	0.0748089	1.78163	1061871	1071343	0.0835767	1.7303
ridge	IDP-25094	UKB_20002_1261_self_reported_multiple_sclerosis	-0.0174555	0.0761312	-1.77359	1061871	1071343	0.0845858	-1.72468
ridge	IDP-25381	UKB_20002_1261_self_reported_multiple_sclerosis	0.0167306	0.078696	1.7583	1061871	1071343	0.0869928	1.71148
ridge	IDP-25058	UKB_20002_1261_self_reported_multiple_sclerosis	-0.0164358	0.0810329	-1.74472	1061871	1071343	0.0902176	-1.69425
ridge	IDP-25417	UKB_20002_1261_self_reported_multiple_sclerosis	-0.0162863	0.0844109	-1.72565	1061871	1071343	0.0931141	-1.67919
ridge	IDP-25376	UKB_20002_1261_self_reported_multiple_sclerosis	0.0168973	0.0861877	1.71586	1061871	1071343	0.0953261	1.66795
ridge	IDP-25493	UKB_20002_1261_self_reported_multiple_sclerosis	-0.016863	0.0924281	-1.68273	1061871	1071343	0.102023	-1.63512
ridge	IDP-25431	UKB_20002_1261_self_reported_multiple_sclerosis	0.016244	0.0954488	1.66733	1061871	1071343	0.105245	1.61994
ridge	IDP-25375	UKB_20002_1261_self_reported_multiple_sclerosis	-0.0164612	0.0961456	-1.66383	1061871	1071343	0.106682	-1.61329
ridge	IDP-25812	UKB_20002_1261_self_reported_multiple_sclerosis	-0.0235095	0.0962101	-1.66351	1061871	1071343	0.106703	-1.61319
ridge	IDP-25912	UKB_20002_1261_self_reported_multiple_sclerosis	-0.0160516	0.0993816	-1.64786	1061871	1071343	0.109531	-1.60031
ridge	IDP-25835	UKB_20002_1261_self_reported_multiple_sclerosis	-0.0157868	0.102123	-1.63465	1061871	1071343	0.112953	-1.58506
ridge	IDP-25098	UKB_20002_1261_self_reported_multiple_sclerosis	-0.015269	0.103141	-1.62981	1061871	1071343	0.113324	-1.58343
ridge	IDP-25415	UKB_20002_1261_self_reported_multiple_sclerosis	-0.0151291	0.123153	-1.54167	1061871	1071343	0.133736	-1.49953
ridge	IDP-25903	UKB_20002_1261_self_reported_multiple_sclerosis	0.0114965	0.124062	1.53794	1061871	1071343	0.134179	1.49782
ridge	IDP-25794	UKB_20002_1261_self_reported_multiple_sclerosis	0.0220585	0.124918	1.53445	1061871	1071343	0.136326	1.48961
ridge	IDP-25099	UKB_20002_1261_self_reported_multiple_sclerosis	-0.0141119	0.129409	-1.51644	1061871	1071343	0.140388	-1.47435
ridge	IDP-25395	UKB_20002_1261_self_reported_multiple_sclerosis	0.0141329	0.131081	1.50985	1061871	1071343	0.142296	1.46729
ridge	IDP-25679	UKB_20002_1261_self_reported_multiple_sclerosis	0.0144382	0.139518	1.47759	1061871	1071343	0.150727	1.43697
ridge	IDP-25685	UKB_20002_1261_self_reported_multiple_sclerosis	-0.0145531	0.140543	-1.47377	1061871	1071343	0.151027	-1.43591
ridge	IDP-25065	UKB_20002_1261_self_reported_multiple_sclerosis	0.0214035	0.141764	1.46926	1061871	1071343	0.15329	1.42801
ridge	IDP-25851	UKB_20002_1261_self_reported_multiple_sclerosis	0.0139209	0.142912	1.46503	1061871	1071343	0.154347	1.42434
ridge	IDP-25512	UKB_20002_1261_self_reported_multiple_sclerosis	0.0140823	0.143168	1.4641	1061871	1071343	0.153793	1.42626
ridge	IDP-25701	UKB_20002_1261_self_reported_multiple_sclerosis	-0.0138067	0.146431	-1.45225	1061871	1071343	0.157346	-1.41405
ridge	IDP-25490	UKB_20002_1261_self_reported_multiple_sclerosis	0.0141862	0.147908	1.44696	1061871	1071343	0.159669	1.40619
ridge	IDP-25878	UKB_20002_1261_self_reported_multiple_sclerosis	-0.0132581	0.151109	-1.43563	1061871	1071343	0.163816	-1.39235
ridge	IDP-25344	UKB_20002_1261_self_reported_multiple_sclerosis	-0.0137717	0.155126	-1.42166	1061871	1071343	0.167927	-1.3789
ridge	IDP-25025	UKB_20002_1261_self_reported_multiple_sclerosis	0.0105391	0.157005	1.41522	1061871	1071343	0.168733	1.37629
ridge	IDP-25076	UKB_20002_1261_self_reported_multiple_sclerosis	0.0192088	0.165463	1.38693	1061871	1071343	0.17943	1.34251
ridge	IDP-25834	UKB_20002_1261_self_reported_multiple_sclerosis	-0.013092	0.167875	-1.37906	1061871	1071343	0.18172	-1.33548
ridge	IDP-25369	UKB_20002_1261_self_reported_multiple_sclerosis	-0.0132943	0.172127	-1.3654	1061871	1071343	0.184225	-1.32786
ridge	IDP-25674	UKB_20002_1261_self_reported_multiple_sclerosis	0.0128994	0.176505	1.35159	1061871	1071343	0.189646	1.31163
ridge	IDP-25498	UKB_20002_1261_self_reported_multiple_sclerosis	-0.0123704	0.183447	-1.33022	1061871	1071343	0.195363	-1.29487
ridge	IDP-25353	UKB_20002_1261_self_reported_multiple_sclerosis	0.0192718	0.183992	1.32856	1061871	1071343	0.197465	1.28881
ridge	IDP-25698	UKB_20002_1261_self_reported_multiple_sclerosis	-0.012814	0.18424	-1.32781	1061871	1071343	0.196837	-1.29061
ridge	IDP-25892	UKB_20002_1261_self_reported_multiple_sclerosis	-0.0129602	0.185178	-1.32498	1061871	1071343	0.198462	-1.28595
ridge	IDP-25655	UKB_20002_1261_self_reported_multiple_sclerosis	0.0124631	0.187864	1.31692	1061871	1071343	0.201237	1.27804
ridge	IDP-25651	UKB_20002_1261_self_reported_multiple_sclerosis	0.0188166	0.193621	1.29994	1061871	1071343	0.207039	1.26175
ridge	IDP-25848	UKB_20002_1261_self_reported_multiple_sclerosis	-0.0180531	0.196372	-1.29196	1061871	1071343	0.20952	-1.25489
ridge	PC-OD-ProbTrack-1	UKB_20002_1261_self_reported_multiple_sclerosis	-0.00913095	0.205504	-1.26602	1061871	1071343	0.218753	-1.22985
ridge	IDP-25500	UKB_20002_1261_self_reported_multiple_sclerosis	-0.0176636	0.208883	-1.25664	1061871	1071343	0.223541	-1.21717
ridge	IDP-25847	UKB_20002_1261_self_reported_multiple_sclerosis	-0.0175431	0.209652	-1.25452	1061871	1071343	0.223776	-1.21655
ridge	IDP-25020	UKB_20002_1261_self_reported_multiple_sclerosis	-0.018017	0.21129	-1.25003	1061871	1071343	0.225101	-1.21307
ridge	IDP-25433	UKB_20002_1261_self_reported_multiple_sclerosis	-0.0112566	0.215594	-1.23833	1061871	1071343	0.229044	-1.20282
ridge	IDP-25079	UKB_20002_1261_self_reported_multiple_sclerosis	0.0121987	0.22047	1.22528	1061871	1071343	0.233398	1.19165
ridge	IDP-25102	UKB_20002_1261_self_reported_multiple_sclerosis	-0.0116286	0.220561	-1.22504	1061871	1071343	0.233518	-1.19134
ridge	IDP-25897	UKB_20002_1261_self_reported_multiple_sclerosis	0.0115269	0.224448	1.21478	1061871	1071343	0.238134	1.17966
ridge	IDP-25908	UKB_20002_1261_self_reported_multiple_sclerosis	0.0116971	0.227395	1.2071	1061871	1071343	0.240806	1.17298
ridge	IDP-25069	UKB_20002_1261_self_reported_multiple_sclerosis	0.0111779	0.231449	1.19664	1061871	1071343	0.244667	1.1634
ridge	IDP-25446	UKB_20002_1261_self_reported_multiple_sclerosis	-0.0170513	0.232849	-1.19305	1061871	1071343	0.247749	-1.15583
ridge	IDP-25714	UKB_20002_1261_self_reported_multiple_sclerosis	-0.017026	0.237303	-1.18175	1061871	1071343	0.251943	-1.14564
ridge	IDP-25658	UKB_20002_1261_self_reported_multiple_sclerosis	-0.0165267	0.239693	-1.17575	1061871	1071343	0.254296	-1.13998
ridge	IDP-25082	UKB_20002_1261_self_reported_multiple_sclerosis	-0.0116023	0.240708	-1.17322	1061871	1071343	0.254396	-1.13974
ridge	IDP-25898	UKB_20002_1261_self_reported_multiple_sclerosis	0.0111752	0.243168	1.1671	1061871	1071343	0.256959	1.13361
ridge	IDP-25096	UKB_20002_1261_self_reported_multiple_sclerosis	0.00834405	0.244842	1.16297	1061871	1071343	0.257585	1.13212
ridge	IDP-25885	UKB_20002_1261_self_reported_multiple_sclerosis	0.0161545	0.245764	1.1607	1061871	1071343	0.260291	1.1257
ridge	IDP-25509	UKB_20002_1261_self_reported_multiple_sclerosis	0.0114658	0.246577	1.1587	1061871	1071343	0.260327	1.12562
ridge	IDP-25365	UKB_20002_1261_self_reported_multiple_sclerosis	0.0161309	0.248819	1.15322	1061871	1071343	0.262546	1.12039
ridge	IDP-25423	UKB_20002_1261_self_reported_multiple_sclerosis	0.0160972	0.251049	1.14781	1061871	1071343	0.264859	1.11498
ridge	IDP-25672	UKB_20002_1261_self_reported_multiple_sclerosis	-0.0107845	0.259381	-1.12786	1061871	1071343	0.27269	-1.09689
ridge	IDP-25893	UKB_20002_1261_self_reported_multiple_sclerosis	-0.0108584	0.262432	-1.12066	1061871	1071343	0.275611	-1.09023
ridge	IDP-25857	UKB_20002_1261_self_reported_multiple_sclerosis	0.0105666	0.274202	1.09344	1061871	1071343	0.288105	1.06229
ridge	IDP-25785	UKB_20002_1261_self_reported_multiple_sclerosis	0.00787137	0.286163	1.06658	1061871	1071343	0.29958	1.03733
ridge	IDP-25675	UKB_20002_1261_self_reported_multiple_sclerosis	0.0105183	0.290632	1.05674	1061871	1071343	0.304418	1.02701
ridge	IDP-25844	UKB_20002_1261_self_reported_multiple_sclerosis	-0.016132	0.291874	-1.05402	1061871	1071343	0.306038	-1.02357
ridge	IDP-25694	UKB_20002_1261_self_reported_multiple_sclerosis	-0.0100322	0.301367	-1.03351	1061871	1071343	0.31529	-1.00418
ridge	IDP-25456	UKB_20002_1261_self_reported_multiple_sclerosis	0.0143491	0.309642	1.01597	1061871	1071343	0.32472	0.984805
ridge	IDP-25906	UKB_20002_1261_self_reported_multiple_sclerosis	0.00985056	0.321659	0.991055	1061871	1071343	0.335008	0.964076
ridge	IDP-25686	UKB_20002_1261_self_reported_multiple_sclerosis	-0.00981354	0.32622	-0.981757	1061871	1071343	0.339025	-0.956094
ridge	IDP-25424	UKB_20002_1261_self_reported_multiple_sclerosis	0.00723774	0.331907	0.970279	1061871	1071343	0.34483	0.944664
ridge	IDP-25345	UKB_20002_1261_self_reported_multiple_sclerosis	-0.013249	0.333479	-0.96713	1061871	1071343	0.347515	-0.93942
ridge	IDP-25882	UKB_20002_1261_self_reported_multiple_sclerosis	-0.00953382	0.339038	-0.956068	1061871	1071343	0.35413	-0.926608
ridge	IDP-25801	UKB_20002_1261_self_reported_multiple_sclerosis	0.0138799	0.340578	0.953024	1061871	1071343	0.354593	0.925717
ridge	IDP-25088	UKB_20002_1261_self_reported_multiple_sclerosis	0.00932063	0.341396	0.951411	1061871	1071343	0.35493	0.925069
ridge	IDP-25917	UKB_20002_1261_self_reported_multiple_sclerosis	-0.00904621	0.346506	-0.941388	1061871	1071343	0.360553	-0.914312
ridge	IDP-25429	UKB_20002_1261_self_reported_multiple_sclerosis	-0.0126722	0.363332	-0.909034	1061871	1071343	0.377853	-0.88186
ridge	IDP-25859	UKB_20002_1261_self_reported_multiple_sclerosis	0.0127659	0.364775	0.906304	1061871	1071343	0.37924	0.879297
ridge	IDP-25394	UKB_20002_1261_self_reported_multiple_sclerosis	-0.00855424	0.373304	-0.890302	1061871	1071343	0.386272	-0.866398
ridge	IDP-25876	UKB_20002_1261_self_reported_multiple_sclerosis	-0.0126716	0.374065	-0.888884	1061871	1071343	0.388259	-0.862779
ridge	IDP-25513	UKB_20002_1261_self_reported_multiple_sclerosis	0.0121529	0.380496	0.876983	1061871	1071343	0.394135	0.852143
ridge	IDP-25006	UKB_20002_1261_self_reported_multiple_sclerosis	0.00841793	0.384114	0.870341	1061871	1071343	0.397469	0.84615
ridge	IDP-25081	UKB_20002_1261_self_reported_multiple_sclerosis	0.0115548	0.389589	0.860364	1061871	1071343	0.403453	0.83547
ridge	IDP-25837	UKB_20002_1261_self_reported_multiple_sclerosis	-0.0124592	0.389909	-0.859782	1061871	1071343	0.403562	-0.835276
ridge	IDP-25472	UKB_20002_1261_self_reported_multiple_sclerosis	0.012628	0.393508	0.853274	1061871	1071343	0.408069	0.827296
ridge	IDP-25015	UKB_20002_1261_self_reported_multiple_sclerosis	-0.00869247	0.395556	-0.849584	1061871	1071343	0.410051	-0.823803
ridge	IDP-25890	UKB_20002_1261_self_reported_multiple_sclerosis	-0.00818716	0.3997	-0.842158	1061871	1071343	0.415137	-0.814886
ridge	IDP-25725	UKB_20002_1261_self_reported_multiple_sclerosis	-0.0124237	0.399951	-0.841709	1061871	1071343	0.411341	-0.821535
ridge	IDP-25495	UKB_20002_1261_self_reported_multiple_sclerosis	0.0120334	0.406194	0.83061	1061871	1071343	0.420108	0.806234
ridge	IDP-25910	UKB_20002_1261_self_reported_multiple_sclerosis	-0.00830942	0.408774	-0.826052	1061871	1071343	0.421726	-0.80343
ridge	IDP-25828	UKB_20002_1261_self_reported_multiple_sclerosis	-0.00612538	0.411008	-0.82212	1061871	1071343	0.42439	-0.798828
ridge	IDP-25093	UKB_20002_1261_self_reported_multiple_sclerosis	0.0105059	0.417462	0.810833	1061871	1071343	0.430698	0.787998
ridge	IDP-25389	UKB_20002_1261_self_reported_multiple_sclerosis	0.00811024	0.421994	0.802966	1061871	1071343	0.434697	0.781179
ridge	IDP-25018	UKB_20002_1261_self_reported_multiple_sclerosis	0.0116705	0.428557	0.791663	1061871	1071343	0.44144	0.769764
ridge	IDP-25091	UKB_20002_1261_self_reported_multiple_sclerosis	-0.00624101	0.434278	-0.781892	1061871	1071343	0.447162	-0.760154
ridge	IDP-25354	UKB_20002_1261_self_reported_multiple_sclerosis	-0.00814247	0.436908	-0.777426	1061871	1071343	0.449947	-0.755504
ridge	IDP-25915	UKB_20002_1261_self_reported_multiple_sclerosis	-0.00757601	0.441381	-0.769864	1061871	1071343	0.454821	-0.747403
ridge	IDP-25435	UKB_20002_1261_self_reported_multiple_sclerosis	-0.00797564	0.441633	-0.769439	1061871	1071343	0.45485	-0.747354
ridge	IDP-25410	UKB_20002_1261_self_reported_multiple_sclerosis	-0.00537913	0.449919	-0.75555	1061871	1071343	0.462356	-0.734973
ridge	IDP-25068	UKB_20002_1261_self_reported_multiple_sclerosis	0.00712793	0.452448	0.751339	1061871	1071343	0.465587	0.729678
ridge	IDP-25366	UKB_20002_1261_self_reported_multiple_sclerosis	-0.00697524	0.45389	-0.748946	1061871	1071343	0.466675	-0.727899
ridge	IDP-25019	UKB_20002_1261_self_reported_multiple_sclerosis	-0.0104494	0.456888	-0.743981	1061871	1071343	0.470174	-0.722196
ridge	IDP-25064	UKB_20002_1261_self_reported_multiple_sclerosis	0.0109082	0.462974	0.733958	1061871	1071343	0.475871	0.712959
ridge	IDP-25441	UKB_20002_1261_self_reported_multiple_sclerosis	-0.0101834	0.465571	-0.729704	1061871	1071343	0.479063	-0.707811
ridge	IDP-25789	UKB_20002_1261_self_reported_multiple_sclerosis	0.0104458	0.478398	0.708882	1061871	1071343	0.490237	0.689931
ridge	IDP-25380	UKB_20002_1261_self_reported_multiple_sclerosis	0.00639675	0.480777	0.705054	1061871	1071343	0.492866	0.685758
ridge	IDP-25378	UKB_20002_1261_self_reported_multiple_sclerosis	0.00637528	0.481705	0.703563	1061871	1071343	0.494828	0.68265
ridge	IDP-25671	UKB_20002_1261_self_reported_multiple_sclerosis	-0.00661583	0.485018	-0.698254	1061871	1071343	0.497209	-0.678887
ridge	IDP-25850	UKB_20002_1261_self_reported_multiple_sclerosis	-0.00672386	0.486675	-0.695607	1061871	1071343	0.499949	-0.67457
ridge	IDP-25680	UKB_20002_1261_self_reported_multiple_sclerosis	-0.0102279	0.487134	-0.694874	1061871	1071343	0.499791	-0.674819
ridge	IDP-25860	UKB_20002_1261_self_reported_multiple_sclerosis	-0.0100407	0.487978	-0.693528	1061871	1071343	0.501243	-0.672535
ridge	IDP-25392	UKB_20002_1261_self_reported_multiple_sclerosis	0.00628016	0.491521	0.687891	1061871	1071343	0.50323	0.669417
ridge	IDP-25414	UKB_20002_1261_self_reported_multiple_sclerosis	-0.00655574	0.501857	-0.67157	1061871	1071343	0.513934	-0.652724
ridge	IDP-25066	UKB_20002_1261_self_reported_multiple_sclerosis	0.00655093	0.507926	0.662071	1061871	1071343	0.520388	0.642748
ridge	IDP-25883	UKB_20002_1261_self_reported_multiple_sclerosis	-0.00677881	0.512819	-0.654454	1061871	1071343	0.525233	-0.6353
ridge	IDP-25849	UKB_20002_1261_self_reported_multiple_sclerosis	-0.00649883	0.513052	-0.654093	1061871	1071343	0.524272	-0.636774
ridge	IDP-25428	UKB_20002_1261_self_reported_multiple_sclerosis	-0.00615079	0.515947	-0.649605	1061871	1071343	0.52768	-0.631552
ridge	IDP-25846	UKB_20002_1261_self_reported_multiple_sclerosis	-0.00878241	0.517426	-0.647318	1061871	1071343	0.529894	-0.628168
ridge	IDP-25411	UKB_20002_1261_self_reported_multiple_sclerosis	-0.00472061	0.519396	-0.644277	1061871	1071343	0.530573	-0.627132
ridge	IDP-25056	UKB_20002_1261_self_reported_multiple_sclerosis	0.0064169	0.527615	0.631652	1061871	1071343	0.539628	0.613376
ridge	IDP-25010	UKB_20002_1261_self_reported_multiple_sclerosis	-0.00469129	0.534477	-0.621187	1061871	1071343	0.546474	-0.603051
ridge	IDP-25920	UKB_20002_1261_self_reported_multiple_sclerosis	-0.00573088	0.539713	-0.613248	1061871	1071343	0.551204	-0.595957
ridge	IDP-25103	UKB_20002_1261_self_reported_multiple_sclerosis	0.00589603	0.546791	0.602575	1061871	1071343	0.558029	0.585772
ridge	IDP-25784	UKB_20002_1261_self_reported_multiple_sclerosis	0.00458329	0.55037	0.597206	1061871	1071343	0.561772	0.580212
ridge	IDP-25884	UKB_20002_1261_self_reported_multiple_sclerosis	0.00868039	0.555898	0.588946	1061871	1071343	0.568003	0.570995
ridge	IDP-25894	UKB_20002_1261_self_reported_multiple_sclerosis	-0.00561558	0.565328	-0.574946	1061871	1071343	0.575802	-0.559527
ridge	IDP-25870	UKB_20002_1261_self_reported_multiple_sclerosis	-0.00762791	0.565908	-0.574089	1061871	1071343	0.57749	-0.557055
ridge	IDP-25492	UKB_20002_1261_self_reported_multiple_sclerosis	0.00779009	0.569149	0.569305	1061871	1071343	0.579481	0.554143
ridge	IDP-25913	UKB_20002_1261_self_reported_multiple_sclerosis	-0.00579999	0.57448	-0.561466	1061871	1071343	0.585123	-0.545917
ridge	PC-Subcortical_GMvol-1	UKB_20002_1261_self_reported_multiple_sclerosis	-0.00470639	0.575348	-0.560193	1061871	1071343	0.585624	-0.545188
ridge	IDP-25896	UKB_20002_1261_self_reported_multiple_sclerosis	0.00529282	0.579226	0.554516	1061871	1071343	0.589538	0.539506
ridge	IDP-25437	UKB_20002_1261_self_reported_multiple_sclerosis	0.00519178	0.582684	0.549469	1061871	1071343	0.5934	0.533915
ridge	IDP-25811	UKB_20002_1261_self_reported_multiple_sclerosis	0.0074488	0.583537	0.548225	1061871	1071343	0.594002	0.533046
ridge	IDP-25405	UKB_20002_1261_self_reported_multiple_sclerosis	-0.0048892	0.600391	-0.523838	1061871	1071343	0.612009	-0.507208
ridge	IDP-25014	UKB_20002_1261_self_reported_multiple_sclerosis	0.00379383	0.607525	0.513609	1061871	1071343	0.617439	0.499483
ridge	IDP-25886	UKB_20002_1261_self_reported_multiple_sclerosis	0.00507509	0.615513	0.50222	1061871	1071343	0.625436	0.488161
ridge	PC-ISOVF-ProbTrack-1	UKB_20002_1261_self_reported_multiple_sclerosis	-0.00495064	0.623971	-0.49023	1061871	1071343	0.634429	-0.475502
ridge	IDP-25436	UKB_20002_1261_self_reported_multiple_sclerosis	-0.00485797	0.633954	-0.47617	1061871	1071343	0.643736	-0.462482
ridge	IDP-25078	UKB_20002_1261_self_reported_multiple_sclerosis	0.00482769	0.638767	0.469423	1061871	1071343	0.648079	0.456432
ridge	IDP-25379	UKB_20002_1261_self_reported_multiple_sclerosis	0.0043239	0.639613	0.468239	1061871	1071343	0.649277	0.454766
ridge	IDP-25416	UKB_20002_1261_self_reported_multiple_sclerosis	-0.00422173	0.640665	-0.46677	1061871	1071343	0.649127	-0.454975
ridge	PC-Cerebellum-1	UKB_20002_1261_self_reported_multiple_sclerosis	0.00331409	0.64137	0.465784	1061871	1071343	0.650662	0.452842
ridge	IDP-25432	UKB_20002_1261_self_reported_multiple_sclerosis	-0.00378488	0.6446	-0.461277	1061871	1071343	0.65411	-0.44806
ridge	IDP-25795	UKB_20002_1261_self_reported_multiple_sclerosis	0.00661898	0.645076	0.460613	1061871	1071343	0.654417	0.447634
ridge	IDP-25425	UKB_20002_1261_self_reported_multiple_sclerosis	0.00324236	0.645771	0.459644	1061871	1071343	0.655147	0.446623
ridge	IDP-25687	UKB_20002_1261_self_reported_multiple_sclerosis	-0.00755501	0.646387	-0.458787	1061871	1071343	0.655766	-0.445766
ridge	IDP-25838	UKB_20002_1261_self_reported_multiple_sclerosis	-0.00705135	0.649404	-0.454591	1061871	1071343	0.659128	-0.441117
ridge	IDP-25401	UKB_20002_1261_self_reported_multiple_sclerosis	-0.00707679	0.651903	-0.451121	1061871	1071343	0.661674	-0.437604
ridge	IDP-25676	UKB_20002_1261_self_reported_multiple_sclerosis	0.00395259	0.660728	0.438909	1061871	1071343	0.669731	0.426518
ridge	IDP-25836	UKB_20002_1261_self_reported_multiple_sclerosis	-0.00608728	0.671971	-0.423445	1061871	1071343	0.681254	-0.410752
ridge	IDP-25388	UKB_20002_1261_self_reported_multiple_sclerosis	0.00374999	0.674685	0.419727	1061871	1071343	0.683608	0.407544
ridge	IDP-25407	UKB_20002_1261_self_reported_multiple_sclerosis	0.00408934	0.678008	0.415183	1061871	1071343	0.685102	0.40551
ridge	IDP-25013	UKB_20002_1261_self_reported_multiple_sclerosis	0.00413955	0.678341	0.414728	1061871	1071343	0.686907	0.403056
ridge	IDP-25347	UKB_20002_1261_self_reported_multiple_sclerosis	-0.00291798	0.68024	-0.412136	1061871	1071343	0.688884	-0.400371
ridge	IDP-25067	UKB_20002_1261_self_reported_multiple_sclerosis	0.00598505	0.680981	0.411125	1061871	1071343	0.689909	0.398978
ridge	IDP-25875	UKB_20002_1261_self_reported_multiple_sclerosis	-0.0060905	0.683633	-0.40751	1061871	1071343	0.692364	-0.395649
ridge	IDP-25900	UKB_20002_1261_self_reported_multiple_sclerosis	-0.00277629	0.683694	-0.407428	1061871	1071343	0.691968	-0.396186
ridge	IDP-25909	UKB_20002_1261_self_reported_multiple_sclerosis	-0.00366129	0.684487	-0.406348	1061871	1071343	0.69288	-0.39495
ridge	IDP-25888	UKB_20002_1261_self_reported_multiple_sclerosis	0.00587302	0.687588	0.402131	1061871	1071343	0.696544	0.38999
ridge	IDP-25877	UKB_20002_1261_self_reported_multiple_sclerosis	-0.00388161	0.688196	-0.401304	1061871	1071343	0.696486	-0.390069
ridge	IDP-25368	UKB_20002_1261_self_reported_multiple_sclerosis	-0.00409416	0.693457	-0.394167	1061871	1071343	0.701576	-0.383194
ridge	IDP-25726	UKB_20002_1261_self_reported_multiple_sclerosis	0.00570579	0.693941	0.393513	1061871	1071343	0.702267	0.382263
ridge	PC-ISOVF-TBSS-1	UKB_20002_1261_self_reported_multiple_sclerosis	-0.00603987	0.696621	-0.389886	1061871	1071343	0.705344	-0.378117
ridge	IDP-25510	UKB_20002_1261_self_reported_multiple_sclerosis	0.00373479	0.697254	0.389029	1061871	1071343	0.705818	0.377479
ridge	IDP-25661	UKB_20002_1261_self_reported_multiple_sclerosis	-0.00283215	0.699686	-0.385745	1061871	1071343	0.707533	-0.375172
ridge	IDP-25101	UKB_20002_1261_self_reported_multiple_sclerosis	-0.00338038	0.712287	-0.368786	1061871	1071343	0.720493	-0.3578
ridge	IDP-25385	UKB_20002_1261_self_reported_multiple_sclerosis	0.0038022	0.71885	0.359996	1061871	1071343	0.726327	0.350016
ridge	IDP-25092	UKB_20002_1261_self_reported_multiple_sclerosis	0.00295108	0.718869	0.359971	1061871	1071343	0.72607	0.350357
ridge	IDP-25011	UKB_20002_1261_self_reported_multiple_sclerosis	0.00349276	0.718991	0.359807	1061871	1071343	0.726518	0.34976
ridge	IDP-25871	UKB_20002_1261_self_reported_multiple_sclerosis	-0.00433647	0.722659	-0.354907	1061871	1071343	0.7305	-0.34446
ridge	IDP-25384	UKB_20002_1261_self_reported_multiple_sclerosis	-0.00287563	0.753974	-0.313404	1061871	1071343	0.760456	-0.304882
ridge	IDP-25699	UKB_20002_1261_self_reported_multiple_sclerosis	-0.00278791	0.756449	-0.310147	1061871	1071343	0.763162	-0.301331
ridge	IDP-25080	UKB_20002_1261_self_reported_multiple_sclerosis	-0.00323833	0.760833	-0.304387	1061871	1071343	0.76723	-0.296
ridge	IDP-25887	UKB_20002_1261_self_reported_multiple_sclerosis	0.00245026	0.763445	0.30096	1061871	1071343	0.769649	0.292834
ridge	IDP-25400	UKB_20002_1261_self_reported_multiple_sclerosis	-0.00456928	0.769564	-0.292946	1061871	1071343	0.775948	-0.284603
ridge	IDP-25012	UKB_20002_1261_self_reported_multiple_sclerosis	0.00212507	0.785814	0.27175	1061871	1071343	0.791743	0.264047
ridge	IDP-25656	UKB_20002_1261_self_reported_multiple_sclerosis	0.00324561	0.788707	0.26799	1061871	1071343	0.793743	0.261453
ridge	IDP-25899	UKB_20002_1261_self_reported_multiple_sclerosis	-0.0027212	0.78969	-0.266714	1061871	1071343	0.795364	-0.259352
ridge	IDP-25845	UKB_20002_1261_self_reported_multiple_sclerosis	0.00319771	0.790166	0.266095	1061871	1071343	0.795956	0.258585
ridge	IDP-25355	UKB_20002_1261_self_reported_multiple_sclerosis	-0.00310965	0.793818	-0.261357	1061871	1071343	0.799405	-0.254118
ridge	IDP-25918	UKB_20002_1261_self_reported_multiple_sclerosis	-0.00197463	0.797309	-0.256831	1061871	1071343	0.802732	-0.249813
ridge	IDP-25904	UKB_20002_1261_self_reported_multiple_sclerosis	-0.00265434	0.800258	-0.253013	1061871	1071343	0.805617	-0.246084
ridge	IDP-25422	UKB_20002_1261_self_reported_multiple_sclerosis	0.00277921	0.812791	0.236827	1061871	1071343	0.817766	0.23042
ridge	IDP-25891	UKB_20002_1261_self_reported_multiple_sclerosis	-0.00222559	0.820069	-0.227456	1061871	1071343	0.825297	-0.220738
ridge	IDP-25016	UKB_20002_1261_self_reported_multiple_sclerosis	-0.00229925	0.821035	-0.226214	1061871	1071343	0.826295	-0.219456
ridge	IDP-25060	UKB_20002_1261_self_reported_multiple_sclerosis	-0.00387135	0.821201	-0.226	1061871	1071343	0.826223	-0.219548
ridge	IDP-25895	UKB_20002_1261_self_reported_multiple_sclerosis	-0.00225395	0.825763	-0.22014	1061871	1071343	0.830824	-0.213645
ridge	IDP-25666	UKB_20002_1261_self_reported_multiple_sclerosis	0.00203824	0.825921	0.219936	1061871	1071343	0.830891	0.213559
ridge	IDP-25874	UKB_20002_1261_self_reported_multiple_sclerosis	-0.0033557	0.852676	-0.185705	1061871	1071343	0.856778	-0.180477
ridge	IDP-25911	UKB_20002_1261_self_reported_multiple_sclerosis	0.00310334	0.85507	0.182654	1061871	1071343	0.859307	0.177257
ridge	IDP-25688	UKB_20002_1261_self_reported_multiple_sclerosis	0.00180741	0.860025	0.176342	1061871	1071343	0.863959	0.171336
ridge	IDP-25916	UKB_20002_1261_self_reported_multiple_sclerosis	-0.00217925	0.865785	-0.169015	1061871	1071343	0.869382	-0.164444
ridge	IDP-25487	UKB_20002_1261_self_reported_multiple_sclerosis	0.00189271	0.884196	0.145652	1061871	1071343	0.887526	0.141435
ridge	IDP-25486	UKB_20002_1261_self_reported_multiple_sclerosis	0.00148742	0.893058	0.134435	1061871	1071343	0.896154	0.130521
ridge	IDP-25002	UKB_20002_1261_self_reported_multiple_sclerosis	0.00141504	0.895109	0.131843	1061871	1071343	0.897978	0.128215
ridge	PC-Cortical-1	UKB_20002_1261_self_reported_multiple_sclerosis	0.00134895	0.8953	0.1316	1061871	1071343	0.898173	0.12797
ridge	IDP-25657	UKB_20002_1261_self_reported_multiple_sclerosis	0.0016405	0.897626	0.128661	1061871	1071343	0.900325	0.125251
ridge	IDP-25402	UKB_20002_1261_self_reported_multiple_sclerosis	-0.0017526	0.898613	-0.127413	1061871	1071343	0.901274	-0.124052
ridge	IDP-25017	UKB_20002_1261_self_reported_multiple_sclerosis	-0.00132151	0.909915	-0.113146	1061871	1071343	0.912524	-0.109856
ridge	IDP-25364	UKB_20002_1261_self_reported_multiple_sclerosis	-0.001336	0.910294	-0.112668	1061871	1071343	0.912799	-0.109509
ridge	IDP-25867	UKB_20002_1261_self_reported_multiple_sclerosis	0.00118637	0.917705	0.103325	1061871	1071343	0.920135	0.100264
ridge	IDP-25100	UKB_20002_1261_self_reported_multiple_sclerosis	-0.000894946	0.919373	-0.101223	1061871	1071343	0.921786	-0.098184
ridge	IDP-25408	UKB_20002_1261_self_reported_multiple_sclerosis	0.000617814	0.923659	0.095826	1061871	1071343	0.925789	0.0931443
ridge	IDP-25083	UKB_20002_1261_self_reported_multiple_sclerosis	-0.0013425	0.933086	-0.0839632	1061871	1071343	0.93515	-0.0813669
ridge	IDP-25902	UKB_20002_1261_self_reported_multiple_sclerosis	0.000623635	0.938852	0.0767134	1061871	1071343	0.940518	0.0746191
ridge	IDP-25499	UKB_20002_1261_self_reported_multiple_sclerosis	-0.000511879	0.940019	-0.0752462	1061871	1071343	0.941752	-0.0730676
ridge	IDP-25695	UKB_20002_1261_self_reported_multiple_sclerosis	-0.000541939	0.942379	-0.0722802	1061871	1071343	0.943972	-0.0702787
ridge	IDP-25434	UKB_20002_1261_self_reported_multiple_sclerosis	9.04e-05	0.958452	0.0520968	1061871	1071343	0.959645	0.0505996
ridge	IDP-25805	UKB_20002_1261_self_reported_multiple_sclerosis	-0.000857251	0.961398	-0.0483994	1061871	1071343	0.962495	-0.0470229
ridge	IDP-25406	UKB_20002_1261_self_reported_multiple_sclerosis	-0.000304765	0.961558	-0.0481991	1061871	1071343	0.962478	-0.0470446
ridge	IDP-25404	UKB_20002_1261_self_reported_multiple_sclerosis	0.000505911	0.961757	0.0479492	1061871	1071343	0.962978	0.0464167
ridge	IDP-25514	UKB_20002_1261_self_reported_multiple_sclerosis	-0.000927756	0.96396	-0.0451843	1061871	1071343	0.964996	-0.0438856
ridge	IDP-25403	UKB_20002_1261_self_reported_multiple_sclerosis	-0.00141436	0.972325	-0.0346922	1061871	1071343	0.973088	-0.0337359
ridge	IDP-25346	UKB_20002_1261_self_reported_multiple_sclerosis	0.000386783	0.986	0.0175468	1061871	1071343	0.986382	0.0170688
ridge	IDP-25907	UKB_20002_1261_self_reported_multiple_sclerosis	-0.000346895	0.992391	-0.00953628	1061871	1071343	0.992595	-0.00928134
elastic net	IDP-25359	UKB_20002_1261_self_reported_multiple_sclerosis	0.0436409	0.000452165	3.5076	2059	2074	0.000638514	3.4147
elastic net	IDP-25370	UKB_20002_1261_self_reported_multiple_sclerosis	-0.0460344	0.000484253	-3.48932	2689	2715	0.000696496	-3.39095
elastic net	IDP-25371	UKB_20002_1261_self_reported_multiple_sclerosis	-0.0462638	0.000634378	-3.41647	2441	2468	0.000890551	-3.323
elastic net	IDP-25090	UKB_20002_1261_self_reported_multiple_sclerosis	-0.0381731	0.00124135	-3.22921	2825	2854	0.00172843	-3.13332
elastic net	PC-OD-TBSS-1	UKB_20002_1261_self_reported_multiple_sclerosis	0.0394915	0.00194714	3.09818	2619	2634	0.00262813	3.00818
elastic net	IDP-25835	UKB_20002_1261_self_reported_multiple_sclerosis	-0.0322347	0.0054983	-2.77629	2754	2772	0.00710092	-2.69207
elastic net	IDP-25879	UKB_20002_1261_self_reported_multiple_sclerosis	-0.0327438	0.00608815	-2.743	2523	2545	0.00780488	-2.6604
elastic net	IDP-25078	UKB_20002_1261_self_reported_multiple_sclerosis	0.0464741	0.00633083	2.73014	1616	1632	0.00794073	2.65458
elastic net	PC-Subcortical_vol-1	UKB_20002_1261_self_reported_multiple_sclerosis	-0.0393374	0.00668615	-2.71208	2309	2325	0.00829699	-2.63974
elastic net	IDP-25360	UKB_20002_1261_self_reported_multiple_sclerosis	0.0340282	0.0215333	2.2985	1598	1612	0.0257355	2.23018
elastic net	IDP-25834	UKB_20002_1261_self_reported_multiple_sclerosis	-0.0364006	0.025078	-2.2402	1351	1354	0.0300528	-2.16939
elastic net	IDP-25358	UKB_20002_1261_self_reported_multiple_sclerosis	0.0238962	0.0266997	2.21588	3150	3172	0.0308234	2.15935
elastic net	IDP-25010	UKB_20002_1261_self_reported_multiple_sclerosis	-0.0293049	0.0281486	-2.19521	2406	2430	0.0330791	-2.13112
elastic net	IDP-25356	UKB_20002_1261_self_reported_multiple_sclerosis	0.0224713	0.0302153	2.16726	2934	2955	0.0352196	2.10582
elastic net	IDP-25410	UKB_20002_1261_self_reported_multiple_sclerosis	-0.026617	0.0315842	-2.14963	2747	2780	0.03652	-2.09109
elastic net	PC-ISOVF-ProbTrack-1	UKB_20002_1261_self_reported_multiple_sclerosis	-0.0239038	0.0385494	-2.06896	2167	2183	0.0447704	-2.0068
elastic net	IDP-25357	UKB_20002_1261_self_reported_multiple_sclerosis	0.0229625	0.0386547	2.06784	2342	2358	0.0443273	2.01098
elastic net	PC-ISOVF-TBSS-1	UKB_20002_1261_self_reported_multiple_sclerosis	-0.0465656	0.0412074	-2.04144	610	615	0.0477246	-1.97981
elastic net	IDP-25878	UKB_20002_1261_self_reported_multiple_sclerosis	-0.0253327	0.041527	-2.03823	2287	2307	0.0480653	-1.97679
elastic net	IDP-25886	UKB_20002_1261_self_reported_multiple_sclerosis	0.0338887	0.0434076	2.01977	1304	1317	0.0496199	1.96323
elastic net	IDP-25089	UKB_20002_1261_self_reported_multiple_sclerosis	0.0281732	0.0575832	1.89886	1981	1998	0.0649369	1.84569
elastic net	IDP-25415	UKB_20002_1261_self_reported_multiple_sclerosis	-0.0272924	0.0726366	-1.79511	1782	1797	0.0808045	-1.74604
elastic net	IDP-25432	UKB_20002_1261_self_reported_multiple_sclerosis	0.0260561	0.0739473	1.78694	2352	2370	0.0826103	1.73574
elastic net	IDP-25006	UKB_20002_1261_self_reported_multiple_sclerosis	-0.0280683	0.0759518	-1.77467	1868	1878	0.084465	-1.72535
elastic net	IDP-25079	UKB_20002_1261_self_reported_multiple_sclerosis	0.0206894	0.0963128	1.663	2807	2832	0.105802	1.61736
elastic net	IDP-25002	UKB_20002_1261_self_reported_multiple_sclerosis	-0.0226956	0.096855	-1.6603	2419	2435	0.106394	-1.61461
elastic net	IDP-25511	UKB_20002_1261_self_reported_multiple_sclerosis	0.0263749	0.0979888	1.65468	1418	1428	0.107457	1.60973
elastic net	IDP-25701	UKB_20002_1261_self_reported_multiple_sclerosis	-0.0231932	0.115178	-1.57534	1767	1776	0.125054	-1.5339
elastic net	IDP-25418	UKB_20002_1261_self_reported_multiple_sclerosis	-0.0244394	0.116954	-1.56769	1639	1651	0.127839	-1.52268
elastic net	IDP-25411	UKB_20002_1261_self_reported_multiple_sclerosis	-0.0147018	0.117519	-1.56527	4424	4463	0.127604	-1.52362
elastic net	IDP-25394	UKB_20002_1261_self_reported_multiple_sclerosis	-0.0205018	0.153755	-1.42639	1859	1874	0.165108	-1.3881
elastic net	IDP-25361	UKB_20002_1261_self_reported_multiple_sclerosis	0.0169052	0.184497	1.32703	2121	2138	0.19725	1.28943
elastic net	IDP-25700	UKB_20002_1261_self_reported_multiple_sclerosis	-0.0137164	0.193674	-1.29979	3182	3201	0.20615	-1.26422
elastic net	IDP-25882	UKB_20002_1261_self_reported_multiple_sclerosis	-0.0184237	0.195438	-1.29466	2272	2288	0.209564	-1.25476
elastic net	IDP-25900	UKB_20002_1261_self_reported_multiple_sclerosis	-0.00956443	0.196149	-1.2926	4589	4619	0.208777	-1.25693
elastic net	IDP-25667	UKB_20002_1261_self_reported_multiple_sclerosis	0.0210836	0.196565	1.2914	1533	1540	0.209493	1.25496
elastic net	IDP-25666	UKB_20002_1261_self_reported_multiple_sclerosis	0.0156091	0.199161	1.28395	2776	2801	0.212501	1.24672
elastic net	IDP-25899	UKB_20002_1261_self_reported_multiple_sclerosis	-0.0119452	0.219767	-1.22715	3521	3543	0.232761	-1.19328
elastic net	IDP-25355	UKB_20002_1261_self_reported_multiple_sclerosis	-0.0203367	0.233203	-1.19215	1318	1329	0.246403	-1.15913
elastic net	IDP-25075	UKB_20002_1261_self_reported_multiple_sclerosis	0.0181308	0.235123	1.18726	1819	1836	0.248322	1.15443
elastic net	IDP-25363	UKB_20002_1261_self_reported_multiple_sclerosis	0.0177781	0.240292	1.17426	2082	2100	0.253586	1.14168
elastic net	IDP-25829	UKB_20002_1261_self_reported_multiple_sclerosis	-0.00884371	0.254389	-1.13975	4731	4776	0.268636	-1.10621
elastic net	IDP-25406	UKB_20002_1261_self_reported_multiple_sclerosis	0.0133552	0.27837	1.08399	2680	2702	0.290044	1.05802
elastic net	IDP-25393	UKB_20002_1261_self_reported_multiple_sclerosis	0.0138701	0.282378	1.07499	2284	2301	0.295712	1.04567
elastic net	IDP-25348	UKB_20002_1261_self_reported_multiple_sclerosis	-0.0226329	0.287025	-1.06467	743	747	0.299951	-1.03654
elastic net	IDP-25375	UKB_20002_1261_self_reported_multiple_sclerosis	-0.0150444	0.30565	-1.02439	1938	1952	0.320578	-0.993271
elastic net	IDP-25347	UKB_20002_1261_self_reported_multiple_sclerosis	-0.00979047	0.312672	-1.00963	3248	3269	0.326687	-0.98081
elastic net	IDP-25409	UKB_20002_1261_self_reported_multiple_sclerosis	0.0141491	0.325781	0.982647	1811	1825	0.340786	0.952613
elastic net	IDP-25425	UKB_20002_1261_self_reported_multiple_sclerosis	-0.0111291	0.326895	-0.980386	3062	3088	0.340786	-0.952612
elastic net	IDP-25663	UKB_20002_1261_self_reported_multiple_sclerosis	-0.0156627	0.334207	-0.965675	1851	1860	0.349086	-0.936364
elastic net	IDP-25828	UKB_20002_1261_self_reported_multiple_sclerosis	-0.00795173	0.336174	-0.961752	4508	4552	0.350044	-0.934504
elastic net	IDP-25877	UKB_20002_1261_self_reported_multiple_sclerosis	-0.0107703	0.353682	-0.927471	2888	2914	0.36732	-0.901505
elastic net	IDP-25902	UKB_20002_1261_self_reported_multiple_sclerosis	-0.00689623	0.354622	-0.925661	4422	4459	0.367913	-0.90039
elastic net	IDP-25874	UKB_20002_1261_self_reported_multiple_sclerosis	-0.0225454	0.355551	-0.923876	668	671	0.369258	-0.897865
elastic net	IDP-25384	UKB_20002_1261_self_reported_multiple_sclerosis	-0.0139746	0.357497	-0.920146	1839	1851	0.37072	-0.895126
elastic net	IDP-25433	UKB_20002_1261_self_reported_multiple_sclerosis	0.012739	0.367335	0.901477	2416	2432	0.38123	0.875632
elastic net	IDP-25918	UKB_20002_1261_self_reported_multiple_sclerosis	-0.0152455	0.368929	-0.898481	1325	1331	0.382158	-0.873927
elastic net	IDP-25013	UKB_20002_1261_self_reported_multiple_sclerosis	0.0102419	0.371499	0.893669	2409	2425	0.385112	0.868516
elastic net	IDP-25887	UKB_20002_1261_self_reported_multiple_sclerosis	0.0111993	0.373306	0.890298	2395	2415	0.386348	0.866259
elastic net	IDP-25424	UKB_20002_1261_self_reported_multiple_sclerosis	-0.0162221	0.379604	-0.878627	1151	1156	0.392312	-0.855431
elastic net	IDP-25417	UKB_20002_1261_self_reported_multiple_sclerosis	-0.0124332	0.392361	-0.855344	1900	1916	0.405229	-0.832319
elastic net	IDP-25917	UKB_20002_1261_self_reported_multiple_sclerosis	-0.00975292	0.395277	-0.850086	2045	2061	0.409011	-0.825636
elastic net	IDP-25883	UKB_20002_1261_self_reported_multiple_sclerosis	-0.00993819	0.396078	-0.848646	2875	2902	0.410049	-0.823808
elastic net	IDP-25354	UKB_20002_1261_self_reported_multiple_sclerosis	-0.0129304	0.399902	-0.841796	1685	1701	0.413324	-0.818059
elastic net	IDP-25892	UKB_20002_1261_self_reported_multiple_sclerosis	0.0256804	0.403884	0.834705	420	423	0.417874	0.810115
elastic net	IDP-25665	UKB_20002_1261_self_reported_multiple_sclerosis	-0.0191433	0.404729	-0.833205	754	759	0.418984	-0.808185
elastic net	IDP-25897	UKB_20002_1261_self_reported_multiple_sclerosis	-0.00725001	0.431272	-0.787017	3900	3926	0.44471	-0.764264
elastic net	IDP-25008	UKB_20002_1261_self_reported_multiple_sclerosis	-0.006504	0.433504	-0.78321	5219	5284	0.447794	-0.759098
elastic net	IDP-25091	UKB_20002_1261_self_reported_multiple_sclerosis	-0.00739059	0.450857	-0.753988	4196	4238	0.463543	-0.733026
elastic net	IDP-25435	UKB_20002_1261_self_reported_multiple_sclerosis	-0.0117651	0.456173	-0.745163	1349	1365	0.469204	-0.723775
elastic net	IDP-25911	UKB_20002_1261_self_reported_multiple_sclerosis	0.0105019	0.457183	0.743494	1991	2005	0.470586	0.721526
elastic net	IDP-25014	UKB_20002_1261_self_reported_multiple_sclerosis	-0.0075805	0.465044	-0.730567	3130	3152	0.47741	-0.710474
elastic net	PC-OD-ProbTrack-1	UKB_20002_1261_self_reported_multiple_sclerosis	0.00845204	0.468021	0.725703	3182	3205	0.48083	0.704968
elastic net	IDP-25434	UKB_20002_1261_self_reported_multiple_sclerosis	-0.00966376	0.474873	-0.714573	1690	1701	0.487659	-0.694037
elastic net	IDP-25015	UKB_20002_1261_self_reported_multiple_sclerosis	-0.0102387	0.48845	-0.692776	1342	1349	0.501741	-0.671753
elastic net	IDP-25698	UKB_20002_1261_self_reported_multiple_sclerosis	-0.016178	0.524645	-0.636201	341	344	0.536326	-0.618379
elastic net	IDP-25906	UKB_20002_1261_self_reported_multiple_sclerosis	0.00721849	0.531065	0.626381	2390	2406	0.542306	0.609329
elastic net	IDP-25395	UKB_20002_1261_self_reported_multiple_sclerosis	0.00983572	0.53267	0.623935	1598	1610	0.544283	0.606348
elastic net	IDP-25920	UKB_20002_1261_self_reported_multiple_sclerosis	-0.0100117	0.535936	-0.618971	1159	1166	0.547495	-0.601518
elastic net	IDP-25795	UKB_20002_1261_self_reported_multiple_sclerosis	0.0131168	0.549373	0.598699	326	332	0.560682	0.581829
elastic net	IDP-25074	UKB_20002_1261_self_reported_multiple_sclerosis	0.00714781	0.556381	0.588225	2476	2499	0.567463	0.571792
elastic net	IDP-25061	UKB_20002_1261_self_reported_multiple_sclerosis	-0.00988858	0.560735	-0.581751	1427	1445	0.571369	-0.566037
elastic net	IDP-25362	UKB_20002_1261_self_reported_multiple_sclerosis	0.00949008	0.566762	0.572827	1635	1649	0.57772	0.556718
elastic net	IDP-25088	UKB_20002_1261_self_reported_multiple_sclerosis	0.0132573	0.570276	0.567645	775	782	0.580997	0.551929
elastic net	IDP-25672	UKB_20002_1261_self_reported_multiple_sclerosis	0.00756003	0.574525	0.5614	2491	2515	0.585075	0.545987
elastic net	IDP-25344	UKB_20002_1261_self_reported_multiple_sclerosis	0.00725259	0.574784	0.56102	2221	2236	0.586342	0.544145
elastic net	PC-Cerebellum-1	UKB_20002_1261_self_reported_multiple_sclerosis	-0.00595649	0.575054	-0.560624	3152	3184	0.585721	-0.545047
elastic net	IDP-25103	UKB_20002_1261_self_reported_multiple_sclerosis	0.00826968	0.589692	0.539283	1970	1987	0.600108	0.524245
elastic net	IDP-25012	UKB_20002_1261_self_reported_multiple_sclerosis	0.00760084	0.593029	0.534452	2298	2317	0.603549	0.519304
elastic net	IDP-25373	UKB_20002_1261_self_reported_multiple_sclerosis	-0.00798121	0.594258	-0.532676	1952	1959	0.604455	-0.518004
elastic net	IDP-25374	UKB_20002_1261_self_reported_multiple_sclerosis	-0.00771141	0.597918	-0.527397	1941	1957	0.6093	-0.511073
elastic net	IDP-25784	UKB_20002_1261_self_reported_multiple_sclerosis	0.00472918	0.604238	0.518316	4146	4174	0.614566	0.503567
elastic net	IDP-25081	UKB_20002_1261_self_reported_multiple_sclerosis	0.00957193	0.606768	0.514692	1281	1294	0.617216	0.4998
elastic net	PC-Subcortical_GMvol-1	UKB_20002_1261_self_reported_multiple_sclerosis	-0.00766971	0.611097	-0.508508	1899	1918	0.62068	-0.494887
elastic net	PC-FA-ProbTrack-1	UKB_20002_1261_self_reported_multiple_sclerosis	-0.00402386	0.63835	-0.470006	4637	4674	0.647191	-0.457667
elastic net	IDP-25101	UKB_20002_1261_self_reported_multiple_sclerosis	-0.00546932	0.661685	-0.437587	2489	2509	0.671164	-0.424552
elastic net	IDP-25851	UKB_20002_1261_self_reported_multiple_sclerosis	-0.00719152	0.662678	-0.436219	1808	1822	0.67149	-0.424104
elastic net	IDP-25785	UKB_20002_1261_self_reported_multiple_sclerosis	-0.00487622	0.670995	-0.424783	2817	2843	0.679507	-0.413136
elastic net	IDP-25068	UKB_20002_1261_self_reported_multiple_sclerosis	0.00437296	0.674113	0.42051	2680	2709	0.68299	0.408386
elastic net	PC-FA-TBSS-1	UKB_20002_1261_self_reported_multiple_sclerosis	-0.00430033	0.685053	-0.405578	3038	3062	0.693068	-0.394695
elastic net	IDP-25392	UKB_20002_1261_self_reported_multiple_sclerosis	0.00605167	0.686488	0.403626	1802	1814	0.694477	0.392786
elastic net	IDP-25907	UKB_20002_1261_self_reported_multiple_sclerosis	0.00498861	0.688116	0.401413	2506	2518	0.696032	0.390682
elastic net	IDP-25891	UKB_20002_1261_self_reported_multiple_sclerosis	0.00618415	0.697183	0.389127	1473	1487	0.705703	0.377633
elastic net	IDP-25662	UKB_20002_1261_self_reported_multiple_sclerosis	-0.00562966	0.700942	-0.384049	2018	2037	0.70931	-0.372783
elastic net	IDP-25916	UKB_20002_1261_self_reported_multiple_sclerosis	-0.00482821	0.706011	-0.377219	1915	1924	0.713606	-0.367017
elastic net	PC-ICVF-ProbTrack-1	UKB_20002_1261_self_reported_multiple_sclerosis	-0.00235188	0.718444	-0.360539	5702	5750	0.725946	-0.350523
elastic net	IDP-25102	UKB_20002_1261_self_reported_multiple_sclerosis	0.00491793	0.727489	0.348468	1902	1920	0.734698	0.338883
elastic net	IDP-25396	UKB_20002_1261_self_reported_multiple_sclerosis	-0.00452717	0.741958	-0.329262	2384	2405	0.748634	-0.320441
elastic net	IDP-25025	UKB_20002_1261_self_reported_multiple_sclerosis	0.00391737	0.754442	0.312788	2790	2820	0.760988	0.304184
elastic net	IDP-25419	UKB_20002_1261_self_reported_multiple_sclerosis	-0.00478583	0.763393	-0.301028	1987	2004	0.769578	-0.292927
elastic net	IDP-25904	UKB_20002_1261_self_reported_multiple_sclerosis	-0.00260343	0.77965	-0.279775	3530	3553	0.785535	-0.272113
elastic net	IDP-25100	UKB_20002_1261_self_reported_multiple_sclerosis	-0.00398146	0.781202	-0.277753	2413	2428	0.787611	-0.269414
elastic net	IDP-25880	UKB_20002_1261_self_reported_multiple_sclerosis	-0.00418255	0.815873	-0.232857	1703	1715	0.820818	-0.226493
elastic net	IDP-25405	UKB_20002_1261_self_reported_multiple_sclerosis	0.00273076	0.821714	0.225341	3768	3807	0.827284	0.218187
elastic net	IDP-25908	UKB_20002_1261_self_reported_multiple_sclerosis	0.00192951	0.843372	0.197582	2850	2867	0.847745	0.191996
elastic net	IDP-25898	UKB_20002_1261_self_reported_multiple_sclerosis	-0.00222769	0.868478	-0.165592	2276	2296	0.87222	-0.16084
elastic net	IDP-25913	UKB_20002_1261_self_reported_multiple_sclerosis	-0.00153315	0.870734	-0.162726	4307	4335	0.874284	-0.15822
elastic net	IDP-25416	UKB_20002_1261_self_reported_multiple_sclerosis	-0.00184374	0.871244	-0.162079	3184	3207	0.87447	-0.157984
elastic net	IDP-25661	UKB_20002_1261_self_reported_multiple_sclerosis	-0.00141799	0.874494	-0.157952	4191	4215	0.877907	-0.153623
elastic net	IDP-25407	UKB_20002_1261_self_reported_multiple_sclerosis	-0.00218266	0.891463	-0.136453	1622	1636	0.893977	-0.133274
elastic net	IDP-25699	UKB_20002_1261_self_reported_multiple_sclerosis	0.002026	0.892857	0.134689	2410	2428	0.895886	0.130861
elastic net	IDP-25853	UKB_20002_1261_self_reported_multiple_sclerosis	0.0028537	0.893732	0.133584	792	800	0.896726	0.129799
elastic net	IDP-25909	UKB_20002_1261_self_reported_multiple_sclerosis	-0.00201451	0.897229	-0.129163	1885	1895	0.900096	-0.12554
elastic net	IDP-25903	UKB_20002_1261_self_reported_multiple_sclerosis	-0.00111125	0.908762	-0.114601	2506	2523	0.911132	-0.111611
elastic net	IDP-25896	UKB_20002_1261_self_reported_multiple_sclerosis	0.00140318	0.91643	0.104932	1873	1884	0.918684	0.102091
elastic net	IDP-25346	UKB_20002_1261_self_reported_multiple_sclerosis	0.000963783	0.919424	0.101159	3403	3432	0.921612	0.0984037
elastic net	IDP-25915	UKB_20002_1261_self_reported_multiple_sclerosis	0.000965924	0.926284	0.0925213	3359	3383	0.928429	0.0898219
elastic net	IDP-25366	UKB_20002_1261_self_reported_multiple_sclerosis	0.00126777	0.927189	0.0913817	2503	2519	0.92923	0.0888137
elastic net	IDP-25385	UKB_20002_1261_self_reported_multiple_sclerosis	-0.00171779	0.929932	-0.0879308	1859	1871	0.931869	-0.0854931
elastic net	IDP-25688	UKB_20002_1261_self_reported_multiple_sclerosis	-0.00129758	0.93353	-0.0834046	2356	2382	0.935412	-0.0810371
elastic net	IDP-25098	UKB_20002_1261_self_reported_multiple_sclerosis	0.00128572	0.93357	0.0833536	1644	1662	0.935457	0.0809813
elastic net	IDP-25069	UKB_20002_1261_self_reported_multiple_sclerosis	0.00071676	0.942842	0.0716987	3078	3109	0.944427	0.0697073
elastic net	IDP-25910	UKB_20002_1261_self_reported_multiple_sclerosis	0.00075697	0.95027	0.0623682	1936	1945	0.95163	0.0606603
elastic net	IDP-25004	UKB_20002_1261_self_reported_multiple_sclerosis	-0.000591715	0.963209	-0.0461274	2556	2579	0.964276	-0.0447884
elastic net	IDP-25890	UKB_20002_1261_self_reported_multiple_sclerosis	0.000990479	0.965261	0.0435522	850	861	0.966386	0.0421419
elastic net	IDP-25016	UKB_20002_1261_self_reported_multiple_sclerosis	0.000409994	0.978156	0.0273806	2925	2952	0.978809	0.0265627
elastic net	IDP-25905	UKB_20002_1261_self_reported_multiple_sclerosis	7.09e-05	0.978289	0.0272139	3180	3195	0.97887	0.0264859
elastic net	IDP-25668	UKB_20002_1261_self_reported_multiple_sclerosis	-0.000137045	0.978493	-0.026958	1545	1556	0.97913	-0.02616
elastic net	PC-ICVF-TBSS-1	UKB_20002_1261_self_reported_multiple_sclerosis	0.000131175	0.984398	0.0195552	4118	4145	0.984841	0.0189998
elastic net	IDP-25895	UKB_20002_1261_self_reported_multiple_sclerosis	0.000361007	0.986296	0.0171767	1745	1753	0.9867	0.01667
elastic net	IDP-25445	UKB_20002_1261_self_reported_multiple_sclerosis	0.000164428	0.986315	0.0171525	1079	1091	0.986698	0.0166725
ridge	IDP-25367	UKB_20002_1265_self_reported_migraine	0.0493508	3.01e-07	5.12275	1061871	1071343	6.73205e-06	4.50199
ridge	IDP-25667	UKB_20002_1265_self_reported_migraine	-0.0463079	2.15e-06	-4.73843	1061871	1071343	3.11952e-05	-4.16456
ridge	IDP-25353	UKB_20002_1265_self_reported_migraine	-0.0667247	2.74e-06	-4.68917	1061871	1071343	4.27795e-05	-4.09193
ridge	PC-ICVF-ProbTrack-1	UKB_20002_1265_self_reported_migraine	0.0268958	9.6e-06	4.42597	1061871	1071343	9.73457e-05	3.89711
ridge	PC-OD-ProbTrack-1	UKB_20002_1265_self_reported_migraine	0.0314046	2.35e-05	4.22867	1061871	1071343	0.000206449	3.71099
ridge	IDP-25405	UKB_20002_1265_self_reported_migraine	-0.0403441	2.45e-05	-4.21941	1061871	1071343	0.000257975	-3.65421
ridge	IDP-25877	UKB_20002_1265_self_reported_migraine	0.0405679	3.1e-05	4.16608	1061871	1071343	0.000247401	3.66494
ridge	IDP-25880	UKB_20002_1265_self_reported_migraine	-0.0403111	3.77e-05	-4.12094	1061871	1071343	0.000277515	-3.63543
ridge	IDP-25366	UKB_20002_1265_self_reported_migraine	0.0395994	3.92e-05	4.11219	1061871	1071343	0.000299266	3.61593
ridge	IDP-25658	UKB_20002_1265_self_reported_migraine	-0.055566	8.32e-05	-3.93504	1061871	1071343	0.000611147	-3.42662
ridge	PC-ICVF-TBSS-1	UKB_20002_1265_self_reported_migraine	0.0235374	0.00010229	3.8851	1061871	1071343	0.000644918	3.41198
ridge	IDP-25668	UKB_20002_1265_self_reported_migraine	-0.0510785	0.000239914	-3.67279	1061871	1071343	0.00133059	-3.2093
ridge	IDP-25838	UKB_20002_1265_self_reported_migraine	-0.0523062	0.000283926	-3.62954	1061871	1071343	0.00151914	-3.171
ridge	IDP-25418	UKB_20002_1265_self_reported_migraine	0.0351745	0.000290276	3.62383	1061871	1071343	0.00148115	3.17835
ridge	IDP-25426	UKB_20002_1265_self_reported_migraine	-0.0338961	0.00044887	-3.50955	1061871	1071343	0.00218224	-3.06424
ridge	IDP-25881	UKB_20002_1265_self_reported_migraine	-0.0341755	0.000489524	-3.48642	1061871	1071343	0.00210038	-3.07566
ridge	IDP-25652	UKB_20002_1265_self_reported_migraine	0.032128	0.000916011	3.31513	1061871	1071343	0.00352644	2.91768
ridge	IDP-25416	UKB_20002_1265_self_reported_migraine	0.032204	0.00101615	3.28602	1061871	1071343	0.00345112	2.92441
ridge	IDP-25688	UKB_20002_1265_self_reported_migraine	0.0314981	0.00102268	3.28421	1061871	1071343	0.00392125	2.88443
ridge	IDP-25474	UKB_20002_1265_self_reported_migraine	0.0442662	0.00192881	3.10098	1061871	1071343	0.00658117	2.71733
ridge	IDP-25512	UKB_20002_1265_self_reported_migraine	-0.0304477	0.00207457	-3.07934	1061871	1071343	0.00626135	-2.73377
ridge	IDP-25456	UKB_20002_1265_self_reported_migraine	-0.0431508	0.0021801	-3.06453	1061871	1071343	0.00767986	-2.66583
ridge	IDP-25393	UKB_20002_1265_self_reported_migraine	-0.0296493	0.00218639	-3.06367	1061871	1071343	0.00686442	-2.70335
ridge	IDP-25661	UKB_20002_1265_self_reported_migraine	0.0226334	0.00226442	3.05316	1061871	1071343	0.00709079	2.69255
ridge	IDP-25065	UKB_20002_1265_self_reported_migraine	-0.0437847	0.00237796	-3.03845	1061871	1071343	0.00753833	-2.67208
ridge	IDP-25701	UKB_20002_1265_self_reported_migraine	0.0296188	0.00244946	3.02952	1061871	1071343	0.00726953	2.68424
ridge	IDP-25059	UKB_20002_1265_self_reported_migraine	0.0290119	0.00249773	3.02362	1061871	1071343	0.00830152	2.63955
ridge	IDP-25514	UKB_20002_1265_self_reported_migraine	0.0426056	0.00260632	3.01072	1061871	1071343	0.00828394	2.64027
ridge	IDP-25391	UKB_20002_1265_self_reported_migraine	0.0407146	0.00314056	2.95363	1061871	1071343	0.00906996	2.60941
ridge	IDP-25902	UKB_20002_1265_self_reported_migraine	0.0208758	0.0043793	2.84946	1061871	1071343	0.0119346	2.51407
ridge	IDP-25404	UKB_20002_1265_self_reported_migraine	-0.0272525	0.00448522	-2.84185	1061871	1071343	0.0139318	-2.45902
ridge	IDP-25442	UKB_20002_1265_self_reported_migraine	-0.0389325	0.00454128	-2.83789	1061871	1071343	0.0137128	-2.4647
ridge	IDP-25409	UKB_20002_1265_self_reported_migraine	-0.0271415	0.00507272	-2.80238	1061871	1071343	0.0147311	-2.43892
ridge	IDP-25408	UKB_20002_1265_self_reported_migraine	-0.026829	0.00557751	-2.77164	1061871	1071343	0.0147545	-2.43835
ridge	IDP-25496	UKB_20002_1265_self_reported_migraine	-0.0392662	0.00578935	-2.75948	1061871	1071343	0.0148153	-2.43686
ridge	IDP-25883	UKB_20002_1265_self_reported_migraine	0.0266446	0.00580178	2.75878	1061871	1071343	0.0157784	2.414
ridge	IDP-25345	UKB_20002_1265_self_reported_migraine	-0.0385242	0.0061056	-2.74206	1061871	1071343	0.0161474	-2.40557
ridge	IDP-25687	UKB_20002_1265_self_reported_migraine	-0.0384849	0.006248	-2.73447	1061871	1071343	0.0163215	-2.40165
ridge	PC-OD-TBSS-1	UKB_20002_1265_self_reported_migraine	0.0202049	0.00633759	2.72978	1061871	1071343	0.01681	2.39084
ridge	IDP-25420	UKB_20002_1265_self_reported_migraine	0.0376182	0.00686644	2.70325	1061871	1071343	0.0185403	2.35465
ridge	IDP-25497	UKB_20002_1265_self_reported_migraine	-0.037814	0.00753931	-2.67203	1061871	1071343	0.0189622	-2.34627
ridge	IDP-25414	UKB_20002_1265_self_reported_migraine	0.0249326	0.00899264	2.61233	1061871	1071343	0.0215934	2.29744
ridge	IDP-25443	UKB_20002_1265_self_reported_migraine	-0.0246817	0.00926534	-2.60211	1061871	1071343	0.0224124	-2.28331
ridge	IDP-25058	UKB_20002_1265_self_reported_migraine	0.0248237	0.00944461	2.59553	1061871	1071343	0.0229433	2.27438
ridge	IDP-25682	UKB_20002_1265_self_reported_migraine	-0.0365369	0.00956042	-2.59134	1061871	1071343	0.0228634	-2.27571
ridge	IDP-25856	UKB_20002_1265_self_reported_migraine	-0.0249919	0.0116931	-2.52127	1061871	1071343	0.0264711	-2.21923
ridge	IDP-25098	UKB_20002_1265_self_reported_migraine	0.0239694	0.0125084	2.49747	1061871	1071343	0.0283254	2.19275
ridge	IDP-25417	UKB_20002_1265_self_reported_migraine	0.0243723	0.0136456	2.46646	1061871	1071343	0.029282	2.17967
ridge	IDP-25879	UKB_20002_1265_self_reported_migraine	0.0230558	0.01457	2.4429	1061871	1071343	0.0331663	2.13006
ridge	IDP-25064	UKB_20002_1265_self_reported_migraine	-0.0350409	0.0154706	-2.42117	1061871	1071343	0.0336341	-2.12443
ridge	IDP-25088	UKB_20002_1265_self_reported_migraine	0.0232115	0.0158386	2.41261	1061871	1071343	0.0335729	2.12516
ridge	IDP-25852	UKB_20002_1265_self_reported_migraine	-0.0337852	0.016101	-2.40662	1061871	1071343	0.0359233	-2.09779
ridge	IDP-25438	UKB_20002_1265_self_reported_migraine	0.0348889	0.0161835	2.40475	1061871	1071343	0.0345594	2.11348
ridge	IDP-25663	UKB_20002_1265_self_reported_migraine	0.0229504	0.0177046	2.37174	1061871	1071343	0.0388329	2.06595
ridge	IDP-25396	UKB_20002_1265_self_reported_migraine	0.0217223	0.0195713	2.33447	1061871	1071343	0.0390019	2.06417
ridge	IDP-25062	UKB_20002_1265_self_reported_migraine	-0.032995	0.0202578	-2.32154	1061871	1071343	0.042339	-2.03017
ridge	IDP-25430	UKB_20002_1265_self_reported_migraine	-0.0319813	0.0204348	-2.31827	1061871	1071343	0.0421119	-2.03241
ridge	IDP-25433	UKB_20002_1265_self_reported_migraine	-0.0218926	0.020766	-2.31221	1061871	1071343	0.042528	-2.02832
ridge	IDP-25653	UKB_20002_1265_self_reported_migraine	0.032214	0.0214949	2.29918	1061871	1071343	0.0437354	2.01662
ridge	IDP-25004	UKB_20002_1265_self_reported_migraine	-0.0216772	0.0230994	-2.27179	1061871	1071343	0.0466052	-1.98987
ridge	IDP-25090	UKB_20002_1265_self_reported_migraine	0.0215581	0.023169	2.27064	1061871	1071343	0.0473309	1.98333
ridge	IDP-25094	UKB_20002_1265_self_reported_migraine	0.0217698	0.02359	2.26374	1061871	1071343	0.0460482	1.99495
ridge	IDP-25893	UKB_20002_1265_self_reported_migraine	0.0218182	0.0239963	2.25719	1061871	1071343	0.0462877	1.99276
ridge	IDP-25071	UKB_20002_1265_self_reported_migraine	-0.0313672	0.0254038	-2.23521	1061871	1071343	0.0494178	-1.96497
ridge	IDP-25066	UKB_20002_1265_self_reported_migraine	-0.0215237	0.0268519	-2.21366	1061871	1071343	0.0526626	-1.93768
ridge	IDP-25698	UKB_20002_1265_self_reported_migraine	-0.0213947	0.0282541	-2.19374	1061871	1071343	0.0536431	-1.92971
ridge	IDP-25511	UKB_20002_1265_self_reported_migraine	-0.0215476	0.0294808	-2.177	1061871	1071343	0.0546268	-1.92183
ridge	IDP-25446	UKB_20002_1265_self_reported_migraine	0.0310698	0.0304538	2.16414	1061871	1071343	0.0603092	1.87853
ridge	IDP-25415	UKB_20002_1265_self_reported_migraine	0.0207208	0.0305873	2.1624	1061871	1071343	0.0564431	1.9076
ridge	IDP-25097	UKB_20002_1265_self_reported_migraine	0.0210851	0.0311454	2.15521	1061871	1071343	0.0582251	1.894
ridge	IDP-25080	UKB_20002_1265_self_reported_migraine	-0.0210958	0.0330406	-2.13159	1061871	1071343	0.0602895	-1.87867
ridge	IDP-25916	UKB_20002_1265_self_reported_migraine	-0.0204954	0.0362286	-2.09435	1061871	1071343	0.064337	-1.84984
ridge	IDP-25498	UKB_20002_1265_self_reported_migraine	0.0204721	0.0365027	2.09128	1061871	1071343	0.0641885	1.85087
ridge	IDP-25378	UKB_20002_1265_self_reported_migraine	0.0203295	0.036732	2.08873	1061871	1071343	0.068121	1.82421
ridge	IDP-25493	UKB_20002_1265_self_reported_migraine	0.0201506	0.0373429	2.08199	1061871	1071343	0.0673555	1.82929
ridge	IDP-25099	UKB_20002_1265_self_reported_migraine	0.0194675	0.0391911	2.06218	1061871	1071343	0.0693767	1.81596
ridge	IDP-25402	UKB_20002_1265_self_reported_migraine	0.0200055	0.0393052	2.06098	1061871	1071343	0.0679248	1.82551
ridge	IDP-25509	UKB_20002_1265_self_reported_migraine	0.0203962	0.0397342	2.0565	1061871	1071343	0.0710911	1.8049
ridge	IDP-25876	UKB_20002_1265_self_reported_migraine	0.0282245	0.0433015	2.02079	1061871	1071343	0.0771441	1.7675
ridge	IDP-25395	UKB_20002_1265_self_reported_migraine	-0.0197351	0.0440858	-2.01327	1061871	1071343	0.0767804	-1.76968
ridge	IDP-25424	UKB_20002_1265_self_reported_migraine	-0.0148216	0.0459305	-1.99603	1061871	1071343	0.077089	-1.76783
ridge	IDP-25887	UKB_20002_1265_self_reported_migraine	-0.0148948	0.0463306	-1.99237	1061871	1071343	0.0783924	-1.76009
ridge	IDP-25805	UKB_20002_1265_self_reported_migraine	0.0281296	0.048578	1.97228	1061871	1071343	0.0833115	1.73179
ridge	IDP-25441	UKB_20002_1265_self_reported_migraine	0.0279086	0.0494276	1.96488	1061871	1071343	0.086519	1.71405
ridge	IDP-25700	UKB_20002_1265_self_reported_migraine	0.0192765	0.0514738	1.94751	1061871	1071343	0.0858256	1.71784
ridge	IDP-25900	UKB_20002_1265_self_reported_migraine	0.0141299	0.0560101	1.91096	1061871	1071343	0.0921927	1.68394
ridge	IDP-25425	UKB_20002_1265_self_reported_migraine	-0.0140512	0.0575857	-1.89884	1061871	1071343	0.095299	-1.66808
ridge	IDP-25834	UKB_20002_1265_self_reported_migraine	-0.0178923	0.0584242	-1.8925	1061871	1071343	0.101015	-1.63995
ridge	IDP-25359	UKB_20002_1265_self_reported_migraine	-0.0183172	0.0589265	-1.88874	1061871	1071343	0.0944844	-1.6722
ridge	IDP-25419	UKB_20002_1265_self_reported_migraine	0.0186697	0.0591332	1.8872	1061871	1071343	0.0953523	1.66782
ridge	IDP-25422	UKB_20002_1265_self_reported_migraine	0.0258462	0.0623238	1.86398	1061871	1071343	0.0997013	1.6463
ridge	IDP-25348	UKB_20002_1265_self_reported_migraine	0.017862	0.0631286	1.85828	1061871	1071343	0.0998328	1.64566
ridge	PC-ISOVF-ProbTrack-1	UKB_20002_1265_self_reported_migraine	0.0178673	0.0656925	1.84052	1061871	1071343	0.108431	1.60529
ridge	IDP-25784	UKB_20002_1265_self_reported_migraine	-0.0133466	0.0716653	-1.80124	1061871	1071343	0.113762	-1.58151
ridge	IDP-25069	UKB_20002_1265_self_reported_migraine	0.0168744	0.072111	1.79842	1061871	1071343	0.113292	1.58357
ridge	IDP-25079	UKB_20002_1265_self_reported_migraine	0.0175964	0.0736284	1.78892	1061871	1071343	0.114707	1.57738
ridge	IDP-25849	UKB_20002_1265_self_reported_migraine	0.017271	0.0756436	1.77654	1061871	1071343	0.115738	1.57292
ridge	IDP-25011	UKB_20002_1265_self_reported_migraine	0.0171126	0.0795234	1.75346	1061871	1071343	0.122828	1.54301
ridge	IDP-25082	UKB_20002_1265_self_reported_migraine	-0.0174371	0.0804497	-1.74808	1061871	1071343	0.124957	-1.5343
ridge	IDP-25372	UKB_20002_1265_self_reported_migraine	0.0168345	0.0807391	1.74641	1061871	1071343	0.124758	1.5351
ridge	IDP-25911	UKB_20002_1265_self_reported_migraine	-0.0237175	0.0810629	-1.74455	1061871	1071343	0.127322	-1.52475
ridge	IDP-25413	UKB_20002_1265_self_reported_migraine	0.0238429	0.0855871	1.71915	1061871	1071343	0.130992	1.5102
ridge	IDP-25077	UKB_20002_1265_self_reported_migraine	-0.0235958	0.0867428	-1.71284	1061871	1071343	0.137206	-1.48627
ridge	IDP-25828	UKB_20002_1265_self_reported_migraine	0.0127819	0.088708	1.70225	1061871	1071343	0.134817	1.49537
ridge	IDP-25081	UKB_20002_1265_self_reported_migraine	-0.0240564	0.0911295	-1.68947	1061871	1071343	0.138767	-1.4804
ridge	IDP-25913	UKB_20002_1265_self_reported_migraine	-0.0160699	0.0923684	-1.68303	1061871	1071343	0.138213	-1.48248
ridge	IDP-25829	UKB_20002_1265_self_reported_migraine	0.0125781	0.0925416	1.68214	1061871	1071343	0.141318	1.4709
ridge	IDP-25882	UKB_20002_1265_self_reported_migraine	0.0159938	0.097148	1.65884	1061871	1071343	0.149245	1.4422
ridge	IDP-25072	UKB_20002_1265_self_reported_migraine	0.0158846	0.0975876	1.65666	1061871	1071343	0.145643	1.4551
ridge	IDP-25908	UKB_20002_1265_self_reported_migraine	-0.0158576	0.0976593	-1.65631	1061871	1071343	0.145556	-1.45541
ridge	IDP-25857	UKB_20002_1265_self_reported_migraine	-0.0157562	0.0978974	-1.65513	1061871	1071343	0.146216	-1.45303
ridge	IDP-25894	UKB_20002_1265_self_reported_migraine	0.0156412	0.0993454	1.64804	1061871	1071343	0.145109	1.45703
ridge	IDP-25447	UKB_20002_1265_self_reported_migraine	0.0230277	0.101916	1.63564	1061871	1071343	0.154381	1.42422
ridge	IDP-25002	UKB_20002_1265_self_reported_migraine	0.0158535	0.104746	1.62227	1061871	1071343	0.152707	1.43003
ridge	IDP-25676	UKB_20002_1265_self_reported_migraine	0.0159683	0.104946	1.62133	1061871	1071343	0.154189	1.42489
ridge	IDP-25095	UKB_20002_1265_self_reported_migraine	0.0154864	0.105145	1.62041	1061871	1071343	0.156107	1.41829
ridge	IDP-25431	UKB_20002_1265_self_reported_migraine	-0.0155319	0.106227	-1.61539	1061871	1071343	0.156034	-1.41854
ridge	IDP-25382	UKB_20002_1265_self_reported_migraine	-0.0227493	0.106898	-1.61229	1061871	1071343	0.159161	-1.4079
ridge	PC-FA-ProbTrack-1	UKB_20002_1265_self_reported_migraine	0.0121614	0.107236	1.61074	1061871	1071343	0.153442	1.42748
ridge	IDP-25725	UKB_20002_1265_self_reported_migraine	-0.0234278	0.110058	-1.59793	1061871	1071343	0.152702	-1.43005
ridge	IDP-25089	UKB_20002_1265_self_reported_migraine	0.0155723	0.11056	1.59568	1061871	1071343	0.160401	1.40372
ridge	IDP-25868	UKB_20002_1265_self_reported_migraine	-0.0222419	0.111257	-1.59257	1061871	1071343	0.165382	-1.3872
ridge	IDP-25842	UKB_20002_1265_self_reported_migraine	-0.0219798	0.111309	-1.59234	1061871	1071343	0.164358	-1.39056
ridge	PC-FA-TBSS-1	UKB_20002_1265_self_reported_migraine	0.0119038	0.113054	1.58461	1061871	1071343	0.161254	1.40087
ridge	IDP-25660	UKB_20002_1265_self_reported_migraine	0.0153119	0.115605	1.57349	1061871	1071343	0.163194	1.39441
ridge	IDP-25918	UKB_20002_1265_self_reported_migraine	0.0153584	0.115659	1.57326	1061871	1071343	0.165161	1.38792
ridge	IDP-25070	UKB_20002_1265_self_reported_migraine	-0.0221833	0.117083	-1.56713	1061871	1071343	0.16962	-1.37343
[truncated: 14,381 more rows]
